# Supplementary material for: FUS-dependent loading of SUV39H1 to OCT4 pseudogene-lncRNA programs a silencing complex with OCT4 promoter specificity
Source: Commun Biol. 2020 Oct 30;3:632. doi: 10.1038/s42003-020-01355-9 (PMC7603346; doi:10.1038/s42003-020-01355-9)
Supplement: Supplementary file 6 — Supplementary Data 1 [file 42003_2020_1355_MOESM6_ESM.xlsx]

## Sheet: Band 1
Accession	Description	Score	Coverage	# Proteins	# Unique Peptides	# Peptides	# PSMs	# AAs	MW [kDa]	calc. pI
A5A6M6	Keratin, type II cytoskeletal 1 OS=Pan troglodytes GN=KRT1 PE=1 SV=1 - [K2C1_PANTR]	568.648	23.7	2	9	10	13	637	65.4497	7.81104
	A2	Sequence	# PSMs	# Proteins	# Protein Groups	Protein Group Accessions	Modifications	ΔCn	q-Value	PEP	IonScore	Exp Value	Charge	MH+ [Da]	ΔM [ppm]	RT [min]	# Missed Cleavages
	High	GGGGGGYGSGGSSYGSGGGSYGSGGGGGGGR	1	2	1	A5A6M6		0	0	0.02315	101.52	2.21978e-10	2	2383.95	0.91355	14.8206	0
	High	FLEQQNQVLQTK	2	3	2	A5A6M6;P35908		0	0	0.1312	88.64	2.28753e-07	2	1475.79	0.913	17.8431	0
	High	YEELQITAGR	2	2	1	A5A6M6		0	0	0.1108	76.88	3.52595e-06	2	1179.6	0.654957	17.9442	0
	High	AEAESLYQSK	1	2	1	A5A6M6		0	0	0.1415	74.47	4.18366e-06	2	1125.54	0.761516	15.182	0
	High	SKAEAESLYQSK	2	2	1	A5A6M6		0	0	0.07304	73.9	5.2878e-06	2	1340.67	0.968564	14.4447	1
	High	GSYGSGGSSYGSGGGSYGSGGGGGGHGSYGSGSSSGGYR	1	2	1	A5A6M6		0	0	0.0243	71.35	7.31089e-08	3	3312.31	-0.746323	15.4063	0
	High	TNAENEFVTIKK	1	2	1	A5A6M6		0	0	0.1553	70.31	1.24396e-05	2	1393.73	1.92259	16.5239	1
	High	AQYEDIAQK	1	2	1	A5A6M6		0	0	0.206	66.43	2.62432e-05	2	1065.52	0.242701	15.0013	0
	High	DVDGAYmTK	1	2	1	A5A6M6	M7(Oxidation)	0	0	0.1659	58.55	3.14881e-05	2	1015.44	0.696444	13.9712	0
	High	SGGGFSSGSAGIINYQR	1	2	1	A5A6M6		0	0	0.02774	47.72	0.0017065	2	1657.79	0.0452703	18.9168	0
P35908	Keratin, type II cytoskeletal 2 epidermal OS=Homo sapiens GN=KRT2 PE=1 SV=2 - [K22E_HUMAN]	507.027	29.73	1	12	13	16	639	65.3932	8.00146
	A2	Sequence	# PSMs	# Proteins	# Protein Groups	Protein Group Accessions	Modifications	ΔCn	q-Value	PEP	IonScore	Exp Value	Charge	MH+ [Da]	ΔM [ppm]	RT [min]	# Missed Cleavages
	High	GFSSGSAVVSGGSR	1	1	1	P35908		0	0	0.03537	99.96	1.10816e-08	2	1254.61	1.05123	15.6437	0
	High	FLEQQNQVLQTK	2	3	2	A5A6M6;P35908		0	0	0.1312	88.64	2.28753e-07	2	1475.79	0.913	17.8431	0
	High	GSSSGGGYSSGSSSYGSGGR	1	1	1	P35908		0	0	0.028	87.42	1.19548e-08	2	1740.71	1.3926	13.6328	0
	High	GGSGGGGSISGGGYGSGGGSGGR	1	1	1	P35908		0	0	0.0231269	86.25	4.97988e-08	2	1741.75	0.648823	13.9652	0
	High	YEELQVTVGR	1	1	1	P35908		0	0	0.08227	81.45	1.27187e-06	2	1193.62	0.728591	18.319	0
	High	GGSISGGGYGSGGGK	1	1	1	P35908		0	0	0.09264	75.83	1.87292e-06	2	1197.55	0.37832	13.5823	0
	High	TAAENDFVTLK	1	1	1	P35908		0	0	0.0948	63.58	7.66113e-05	2	1208.62	0.378314	18.7804	0
	High	HGGGGGGFGGGGFGSR	2	1	1	P35908		0	0	0.05943	55.56	9.6734e-05	2	1320.58	0.201564	15.47	0
	High	SKEEAEALYHSK	1	1	1	P35908		0	0	0.1868	31.49	0.0917484	3	1391.68	-0.593426	13.908	1
	High	TSQNSELNNmQDLVEDYKK	1	1	1	P35908	M10(Oxidation)	0	0	0.1562	30.82	0.0452056	3	2272.04	1.67602	17.2933	1
	High	GGSSSGGGYGSGGGGSSSVK	2	1	1	P35908		0	0	0.185	30.41	0.0227933	2	1588.68	0.958543	12.6308	0
	High	LQGEIAHVK	1	1	1	P35908		0	0	0.1335	23.61	0.248024	2	994.568	-0.317437	14.321	0
	High	AQYEEIAQR	1	1	1	P35908		0	0	0.1998	14.86	5.78877	2	1107.54	0.16895	15.5902	0
P35527	Keratin, type I cytoskeletal 9 OS=Homo sapiens GN=KRT9 PE=1 SV=3 - [K1C9_HUMAN]	375.225	21.99	1	8	8	9	623	62.0268	5.23682
	A2	Sequence	# PSMs	# Proteins	# Protein Groups	Protein Group Accessions	Modifications	ΔCn	q-Value	PEP	IonScore	Exp Value	Charge	MH+ [Da]	ΔM [ppm]	RT [min]	# Missed Cleavages
	High	GGSGGSYGGGGSGGGYGGGSGSR	1	1	1	P35527		0	0	0.03707	101.22	5.36115e-10	2	1791.73	0.834024	13.45	0
	High	SGGGGGGGLGSGGSIR	2	1	1	P35527		0	0	0.05381	92.41	7.00422e-08	2	1232.6	0.442132	14.6135	0
	High	VQALEEANNDLENK	1	1	1	P35527		0	0	0.02493	90.45	9.52059e-08	2	1586.77	1.04003	17.4676	0
	High	FSSSSGYGGGSSR	1	1	1	P35527		0	0	0.049	78.44	3.80962e-07	2	1235.53	0.570803	13.8188	0
	High	QGVDADINGLR	1	1	1	P35527		0	0	0.07295	56.79	0.000228468	2	1157.59	0.526121	17.7931	0
	High	IKFEmEQNLR	1	1	1	P35527	M5(Oxidation)	0	0	0.1221	42.72	0.00752934	3	1323.67	0.0652045	16.1988	1
	High	QVLDNLTmEK	1	1	1	P35527	M8(Oxidation)	0	0	0.2003	38.1	0.0275922	2	1206.6	0.536444	17.5826	0
	High	GGSGGSHGGGSGFGGESGGSYGGGEEASGSGGGYGGGSGK	1	1	1	P35527		0	0	0.02721	28.8	0.00250469	3	3223.28	-0.0123792	15.4129	0
P13645	Keratin, type I cytoskeletal 10 OS=Homo sapiens GN=KRT10 PE=1 SV=6 - [K1C10_HUMAN]	256.253	11.64	1	6	7	7	584	58.7917	5.21143
	A2	Sequence	# PSMs	# Proteins	# Protein Groups	Protein Group Accessions	Modifications	ΔCn	q-Value	PEP	IonScore	Exp Value	Charge	MH+ [Da]	ΔM [ppm]	RT [min]	# Missed Cleavages
	High	ALEESNYELEGK	1	1	1	P13645		0	0	0.07546	86.06	2.24331e-07	2	1381.65	0.19093	16.8704	0
	High	SQYEQLAEQNR	1	1	1	P13645		0	0	0.111	74.23	3.44535e-06	2	1365.64	1.57859	15.69	0
	High	SLLEGEGSSGGGGR	1	1	1	P13645		0	0	0.07533	63.9	4.10843e-05	2	1262.6	0.486789	15.6491	0
	High	IRLENEIQTYR	1	1	1	P13645		0	0	0.1071	58.07	0.000259665	2	1434.77	-0.209358	18.0365	1
	High	LKYENEVALR	1	1	1	P13645		0	0	0.175	57.76	0.000210875	2	1234.68	1.13893	16.5552	1
	High	SQYEQLAEQNRK	1	1	1	P13645		0	0	0.1011	54.53	0.000476758	2	1493.74	1.11681	14.7052	1
	High	VTmQNLNDR	1	2	2	P02533;P13645	M3(Oxidation)	0	0	0.1857	44.2	0.0040091	2	1106.53	0.101466	13.5979	0
P00761	Trypsin OS=Sus scrofa PE=1 SV=1 - [TRYP_PIG]	151.402	16.45	1	3	3	4	231	24.3938	7.18115
	A2	Sequence	# PSMs	# Proteins	# Protein Groups	Protein Group Accessions	Modifications	ΔCn	q-Value	PEP	IonScore	Exp Value	Charge	MH+ [Da]	ΔM [ppm]	RT [min]	# Missed Cleavages
	High	LGEHNIDVLEGNEQFINAAK	2	1	1	P00761		0	0	0.03663	78.87	1.60396e-06	2	2211.11	1.50521	21.1855	0
	High	VATVSLPR	1	1	1	P00761		0	0	0.198	56.29	0.000270208	2	842.51	0.333395	15.8723	0
	High	LSSPATLNSR	1	1	1	P00761		0	0	0.206	55.3	0.000586553	2	1045.57	1.70815	15.6804	0
P02533	Keratin, type I cytoskeletal 14 OS=Homo sapiens GN=KRT14 PE=1 SV=4 - [K1C14_HUMAN]	128.663	7.2	1	2	3	3	472	51.5294	5.16064
	A2	Sequence	# PSMs	# Proteins	# Protein Groups	Protein Group Accessions	Modifications	ΔCn	q-Value	PEP	IonScore	Exp Value	Charge	MH+ [Da]	ΔM [ppm]	RT [min]	# Missed Cleavages
	High	ALEEANADLEVK	1	1	1	P02533		0	0	0.06394	73.69	5.80844e-06	2	1301.66	0.157979	17.484	0
	High	EVATNSELVQSGK	1	1	1	P02533		0	0	0.05244	69	2.37182e-05	2	1361.69	1.4947	15.3086	0
	High	VTmQNLNDR	1	2	2	P02533;P13645	M3(Oxidation)	0	0	0.1857	44.2	0.0040091	2	1106.53	0.101466	13.5979	0
Q32PD5	40S ribosomal protein S19 OS=Bos taurus GN=RPS19 PE=2 SV=3 - [RS19_BOVIN]	121.61	17.24	3	2	2	3	145	16.0505	10.3159
	A2	Sequence	# PSMs	# Proteins	# Protein Groups	Protein Group Accessions	Modifications	ΔCn	q-Value	PEP	IonScore	Exp Value	Charge	MH+ [Da]	ΔM [ppm]	RT [min]	# Missed Cleavages
	High	IAGQVAAANK	1	3	1	Q32PD5		0	0	0.09892	67.03	1.81706e-05	2	942.537	0.419796	13.2492	0
	High	PGVTVKDVNQQEFVR	2	3	1	Q32PD5		0	0	0.1657	52.65	0.00081895	2	1715.91	-0.398244	17.7503	1
P13647	Keratin, type II cytoskeletal 5 OS=Homo sapiens GN=KRT5 PE=1 SV=3 - [K2C5_HUMAN]	113.3	5.08	1	3	3	3	590	62.34	7.73779
	A2	Sequence	# PSMs	# Proteins	# Protein Groups	Protein Group Accessions	Modifications	ΔCn	q-Value	PEP	IonScore	Exp Value	Charge	MH+ [Da]	ΔM [ppm]	RT [min]	# Missed Cleavages
	High	ISISTSGGSFR	1	1	1	P13647		0	0	0.1498	59.67	0.000136864	2	1111.57	-0.983817	17.8852	0
	High	AQYEEIANR	1	1	1	P13647		0	0	0.1695	57.39	0.000242122	2	1093.53	0.640496	15.2478	0
	High	YEELQQTAGR	1	1	1	P13647		0	0	0.1095	54.8	0.000400834	2	1194.58	0.525561	14.9455	0
A1XQU9	40S ribosomal protein S20 OS=Sus scrofa GN=RPS20 PE=1 SV=1 - [RS20_PIG]	108.846	12.61	3	2	2	3	119	13.3243	9.93506
	A2	Sequence	# PSMs	# Proteins	# Protein Groups	Protein Group Accessions	Modifications	ΔCn	q-Value	PEP	IonScore	Exp Value	Charge	MH+ [Da]	ΔM [ppm]	RT [min]	# Missed Cleavages
	High	TPVEPEVAIHR	2	3	1	A1XQU9		0	0	0.1337	65.16	5.62489e-05	3	1247.67	-0.0743878	16.3658	0
	High	DTGKTPVEPEVAIHR	1	3	1	A1XQU9		0	0	0.1232	50.66	0.00116225	3	1648.87	0.14764	16.1928	1
Q56JX5	40S ribosomal protein S25 OS=Bos taurus GN=RPS25 PE=2 SV=1 - [RS25_BOVIN]	92.2646	15.2	1	2	2	2	125	13.7337	10.1108
	A2	Sequence	# PSMs	# Proteins	# Protein Groups	Protein Group Accessions	Modifications	ΔCn	q-Value	PEP	IonScore	Exp Value	Charge	MH+ [Da]	ΔM [ppm]	RT [min]	# Missed Cleavages
	High	LITPAVVSER	1	1	1	Q56JX5		0	0	0.07919	62.71	7.48776e-05	2	1084.64	0.576275	18.5638	0
	High	AALQELLSK	1	1	1	Q56JX5		0	0	0.1854	61.1	9.95537e-05	2	972.574	1.46913	20.3239	0
P93377	40S ribosomal protein S14 (Fragment) OS=Nicotiana tabacum GN=RPS14 PE=2 SV=1 - [RS14_TOBAC]	86.82	19.7	16	2	2	2	66	6.99595	11.9126
	A2	Sequence	# PSMs	# Proteins	# Protein Groups	Protein Group Accessions	Modifications	ΔCn	q-Value	PEP	IonScore	Exp Value	Charge	MH+ [Da]	ΔM [ppm]	RT [min]	# Missed Cleavages
	High	TPGPGAQSALR	1	16	1	P93377		0	0	0.05625	70.63	9.06919e-06	2	1054.56	0.0883899	14.7777	0
	High	TKTPGPGAQSALR	1	16	1	P93377		0	0	0.06695	42.19	0.00696353	3	1283.71	-0.184037	14.0115	1
P13008	40S ribosomal protein S26 OS=Drosophila melanogaster GN=RpS26 PE=1 SV=1 - [RS26_DROME]	70.94	7.89	10	1	1	1	114	13.2582	11.1509
	A2	Sequence	# PSMs	# Proteins	# Protein Groups	Protein Group Accessions	Modifications	ΔCn	q-Value	PEP	IonScore	Exp Value	Charge	MH+ [Da]	ΔM [ppm]	RT [min]	# Missed Cleavages
	High	NIVEAAAVR	1	10	1	P13008		0	0	0.1806	70.94	7.38532e-06	2	942.537	0.35504	16.4934	0
Q3T0R1	40S ribosomal protein S18 OS=Bos taurus GN=RPS18 PE=2 SV=3 - [RS18_BOVIN]	67.8	5.92	3	1	1	1	152	17.7079	10.9897
	A2	Sequence	# PSMs	# Proteins	# Protein Groups	Protein Group Accessions	Modifications	ΔCn	q-Value	PEP	IonScore	Exp Value	Charge	MH+ [Da]	ΔM [ppm]	RT [min]	# Missed Cleavages
	High	VLNTNIDGR	1	3	1	Q3T0R1		0	0	0.09784	67.8	2.76653e-05	2	1001.54	-0.201945	15.8213	0
Q56JX3	60S ribosomal protein L31 OS=Bos taurus GN=RPL31 PE=2 SV=1 - [RL31_BOVIN]	62.57	7.2	3	1	1	1	125	14.4539	10.5356
	A2	Sequence	# PSMs	# Proteins	# Protein Groups	Protein Group Accessions	Modifications	ΔCn	q-Value	PEP	IonScore	Exp Value	Charge	MH+ [Da]	ΔM [ppm]	RT [min]	# Missed Cleavages
	High	EYTINIHKR	1	3	1	Q56JX3		0	0	0.1111	62.57	0.000125721	2	1173.64	0.197345	14.9509	1
P25690	Keratin, type I microfibrillar, 47.6 kDa OS=Ovis aries PE=3 SV=2 - [K1M2_SHEEP]	59.53	2.72	2	1	1	1	404	46.0336	4.93213
	A2	Sequence	# PSMs	# Proteins	# Protein Groups	Protein Group Accessions	Modifications	ΔCn	q-Value	PEP	IonScore	Exp Value	Charge	MH+ [Da]	ΔM [ppm]	RT [min]	# Missed Cleavages
	High	AQYEALVETNR	1	2	1	P25690		0	0	0.1271	59.53	0.000155834	2	1293.64	-0.222082	17.3469	0
P35268	60S ribosomal protein L22 OS=Homo sapiens GN=RPL22 PE=1 SV=2 - [RL22_HUMAN]	59.5086	19.53	4	2	2	2	128	14.7778	9.18799
	A2	Sequence	# PSMs	# Proteins	# Protein Groups	Protein Group Accessions	Modifications	ΔCn	q-Value	PEP	IonScore	Exp Value	Charge	MH+ [Da]	ΔM [ppm]	RT [min]	# Missed Cleavages
	High	AGNLGGGVVTIER	1	4	1	P35268		0	0	0.204	55.88	0.000388372	2	1242.68	-0.0402278	18.112	0
	High	VVANSKESYELR	1	4	1	P35268		0	0	0.1316	29.52	0.150441	2	1394.73	0.957938	15.0874	1
O42867	60S ribosomal protein L23 OS=Schizosaccharomyces pombe (strain 972 / ATCC 24843) GN=rpl23a PE=3 SV=1 - [RL23_SCHPO]	58.47	7.19	7	1	1	1	139	14.8729	10.2134
	A2	Sequence	# PSMs	# Proteins	# Protein Groups	Protein Group Accessions	Modifications	ΔCn	q-Value	PEP	IonScore	Exp Value	Charge	MH+ [Da]	ΔM [ppm]	RT [min]	# Missed Cleavages
	High	GSAITGPVAK	1	7	1	O42867		0	0	0.1635	58.47	0.00016755	2	900.515	0.383211	14.7562	0
P10982	Actin-1 (Fragment) OS=Absidia glauca GN=ACT1 PE=3 SV=1 - [ACT1_ABSGL]	51.82	7.14	216	1	1	1	140	15.6837	5.49072
	A2	Sequence	# PSMs	# Proteins	# Protein Groups	Protein Group Accessions	Modifications	ΔCn	q-Value	PEP	IonScore	Exp Value	Charge	MH+ [Da]	ΔM [ppm]	RT [min]	# Missed Cleavages
	High	AGFAGDDAPR	1	216	1	P10982		0	0	0.1733	51.82	0.00045773	2	976.448	-0.188012	15.0323	0
P81605	Dermcidin OS=Homo sapiens GN=DCD PE=1 SV=2 - [DCD_HUMAN]	50.78	10	1	1	1	1	110	11.2768	6.53662
	A2	Sequence	# PSMs	# Proteins	# Protein Groups	Protein Group Accessions	Modifications	ΔCn	q-Value	PEP	IonScore	Exp Value	Charge	MH+ [Da]	ΔM [ppm]	RT [min]	# Missed Cleavages
	High	ENAGEDPGLAR	1	1	1	P81605		0	0	0.1274	50.78	0.000545231	2	1128.53	0.920697	14.3874	0
P03611	Capsid protein OS=Enterobacteria phage f2 PE=1 SV=1 - [CAPSD_BPF2]	47.11	8.53	4	1	1	1	129	13.701	8.47021
	A2	Sequence	# PSMs	# Proteins	# Protein Groups	Protein Group Accessions	Modifications	ΔCn	q-Value	PEP	IonScore	Exp Value	Charge	MH+ [Da]	ΔM [ppm]	RT [min]	# Missed Cleavages
	High	SQAYKVTcSVR	1	4	1	P03611	C8(Carbamidomethyl)	0	0	0.1969	47.11	0.00221771	2	1298.65	0.440656	14.4711	1
A6QR31	Protein FAM32A OS=Bos taurus GN=FAM32A PE=3 SV=1 - [FA32A_BOVIN]	46.17	8.04	3	1	1	1	112	13.1701	9.99365
	A2	Sequence	# PSMs	# Proteins	# Protein Groups	Protein Group Accessions	Modifications	ΔCn	q-Value	PEP	IonScore	Exp Value	Charge	MH+ [Da]	ΔM [ppm]	RT [min]	# Missed Cleavages
	High	TPAQAAFEK	1	3	1	A6QR31		0	0	0.1978	46.17	0.00394807	2	962.495	0.663183	15.0931	0
Q3T0V7	Endothelial differentiation-related factor 1 OS=Bos taurus GN=EDF1 PE=2 SV=1 - [EDF1_BOVIN]	45.99	5.41	2	1	1	1	148	16.3589	9.94971
	A2	Sequence	# PSMs	# Proteins	# Protein Groups	Protein Group Accessions	Modifications	ΔCn	q-Value	PEP	IonScore	Exp Value	Charge	MH+ [Da]	ΔM [ppm]	RT [min]	# Missed Cleavages
	High	QAILAAQR	1	2	1	Q3T0V7		0	0	0.2026	45.99	0.00148921	2	870.516	0.479612	15.1314	0
P83864	Histone H3 (Fragments) OS=Litopenaeus vannamei PE=1 SV=1 - [H3_LITVA]	40.44	20.93	31	1	1	1	43	5.1449	10.8726
	A2	Sequence	# PSMs	# Proteins	# Protein Groups	Protein Group Accessions	Modifications	ΔCn	q-Value	PEP	IonScore	Exp Value	Charge	MH+ [Da]	ΔM [ppm]	RT [min]	# Missed Cleavages
	High	YRPGTVALR	1	31	1	P83864		0	0	0.1929	40.44	0.0123755	3	1032.59	0.0416794	15.37	0
Q90YQ6	40S ribosomal protein S17 OS=Ictalurus punctatus GN=rps17 PE=2 SV=3 - [RS17_ICTPU]	38.21	7.46	6	1	1	1	134	15.4433	9.84717
	A2	Sequence	# PSMs	# Proteins	# Protein Groups	Protein Group Accessions	Modifications	ΔCn	q-Value	PEP	IonScore	Exp Value	Charge	MH+ [Da]	ΔM [ppm]	RT [min]	# Missed Cleavages
	High	IAGYVTHLmK	1	6	1	Q90YQ6	M9(Oxidation)	0	0	0.1754	38.21	0.0268643	2	1148.61	0.249596	16.0015	0
O89086	RNA-binding protein 3 OS=Mus musculus GN=Rbm3 PE=1 SV=1 - [RBM3_MOUSE]	35.85	6.54	4	1	1	1	153	16.5947	7.50342
	A2	Sequence	# PSMs	# Proteins	# Protein Groups	Protein Group Accessions	Modifications	ΔCn	q-Value	PEP	IonScore	Exp Value	Charge	MH+ [Da]	ΔM [ppm]	RT [min]	# Missed Cleavages
	High	AmNGESLDGR	1	4	1	O89086	M2(Oxidation)	0	0	0.1676	35.85	0.00739745	2	1065.46	0.385001	13.5031	0
O23628	Histone H2A variant 1 OS=Arabidopsis thaliana GN=H2AV PE=1 SV=1 - [H2AV1_ARATH]	34.62	6.62	3	1	1	1	136	14.5321	10.3159
	A2	Sequence	# PSMs	# Proteins	# Protein Groups	Protein Group Accessions	Modifications	ΔCn	q-Value	PEP	IonScore	Exp Value	Charge	MH+ [Da]	ΔM [ppm]	RT [min]	# Missed Cleavages
	High	AGIQFPVGR	1	3	1	O23628		0	0	0.1768	34.62	0.0535145	2	944.531	0.146495	19.5906	0
Q86YZ3	Hornerin OS=Homo sapiens GN=HRNR PE=1 SV=2 - [HORN_HUMAN]	29.65	1.68	1	1	1	1	2850	282.228	10.0376
	A2	Sequence	# PSMs	# Proteins	# Protein Groups	Protein Group Accessions	Modifications	ΔCn	q-Value	PEP	IonScore	Exp Value	Charge	MH+ [Da]	ΔM [ppm]	RT [min]	# Missed Cleavages
	High	GPYESGSGHSSGLGHR	1	1	1	Q86YZ3		0	0	0.1706	29.65	0.0628136	2	1584.72	0.925694	13.0043	0
P63325	40S ribosomal protein S10 OS=Mus musculus GN=Rps10 PE=1 SV=1 - [RS10_MOUSE]	28.91	9.09	3	1	1	1	165	18.9038	10.1548
	A2	Sequence	# PSMs	# Proteins	# Protein Groups	Protein Group Accessions	Modifications	ΔCn	q-Value	PEP	IonScore	Exp Value	Charge	MH+ [Da]	ΔM [ppm]	RT [min]	# Missed Cleavages
	High	KAEAGAGSATEFQFR	1	3	1	P63325		0	0	0.1135	28.91	0.141896	3	1569.77	-0.208517	17.4308	1
P24367	Peptidyl-prolyl cis-trans isomerase B OS=Gallus gallus GN=PPIB PE=2 SV=1 - [PPIB_CHICK]	25.28	6.76	5	1	1	1	207	22.3988	9.39307
	A2	Sequence	# PSMs	# Proteins	# Protein Groups	Protein Group Accessions	Modifications	ΔCn	q-Value	PEP	IonScore	Exp Value	Charge	MH+ [Da]	ΔM [ppm]	RT [min]	# Missed Cleavages
	High	HYGPGWVSmANAGK	1	5	1	P24367	M9(Oxidation)	0	0	0.09319	25.28	0.199681	3	1490.69	0.366921	16.3137	0

## Sheet: Band 2
Accession	Description	Score	Coverage	# Proteins	# Unique Peptides	# Peptides	# PSMs	# AAs	MW [kDa]	calc. pI
P24369	Peptidyl-prolyl cis-trans isomerase B OS=Mus musculus GN=Ppib PE=1 SV=2 - [PPIB_MOUSE]	658.361	48.61	1	10	10	19	216	23.6986	9.5542
	A2	Sequence	# PSMs	# Proteins	# Protein Groups	Protein Group Accessions	Modifications	ΔCn	q-Value	PEP	IonScore	Exp Value	Charge	MH+ [Da]	ΔM [ppm]	RT [min]	# Missed Cleavages
	High	DKPLKDVIIVDSGK	4	1	1	P24369		0	0	0.01091	98.25	6.50863e-10	2	1526.88	1.46037	17.2289	1
	High	VIKDFmIQGGDFTR	2	1	1	P24369	M6(Oxidation)	0	0	0.008425	96.45	3.47623e-09	2	1642.83	2.15908	18.8814	1
	High	TVDNFVALATGEK	1	1	1	P24369		0	0	0.06664	84.74	5.3718e-08	2	1364.71	-0.235535	21.0743	0
	High	IEVEKPFAIAKE	3	1	1	P24369		0	0	0.0491	66.06	4.01342e-06	2	1373.77	-0.315816	18.1557	1
	High	DTNGSQFFITTVK	1	1	1	P24369		0	0	0.007136	66.04	3.47196e-06	2	1457.73	-1.45303	20.6685	0
	High	SIYGERFPDENFK	2	1	1	P24369		0	0	0.01868	55.81	2.97849e-05	2	1601.76	1.33165	18.396	1
	High	HYGPGWVSmANAGK	2	1	1	P24369	M9(Oxidation)	0	0	0.01384	54.04	3.25427e-05	2	1490.69	2.15702	15.8534	0
	High	IEVEKPFAIAK	1	1	1	P24369		0	0	0.06116	49.13	6.96426e-05	2	1244.73	1.21852	17.905	0
	High	LKHYGPGWVSmANAGK	2	1	1	P24369	M11(Oxidation)	0	0	0.005122	47.15	0.000300694	3	1731.86	0.0377127	15.5347	1
	High	VLEGmDVVRK	1	1	1	P24369	M5(Oxidation)	0	0	0.07164	21.18	0.155083	3	1161.63	-0.0202094	14.2281	1
P04104	Keratin, type II cytoskeletal 1 OS=Mus musculus GN=Krt1 PE=1 SV=4 - [K2C1_MOUSE]	302.766	6.44	1	3	5	10	637	65.5653	8.14795
	A2	Sequence	# PSMs	# Proteins	# Protein Groups	Protein Group Accessions	Modifications	ΔCn	q-Value	PEP	IonScore	Exp Value	Charge	MH+ [Da]	ΔM [ppm]	RT [min]	# Missed Cleavages
	High	FLEQQNQVLQTK	3	1	1	P04104		0	0	0.02172	74.62	5.48779e-07	2	1475.79	0.333992	17.2862	0
	High	TNAENEFVTIKK	3	1	1	P04104		0	0	0.04563	73.54	7.10354e-07	2	1393.73	1.13433	16.1036	1
	High	TNAENEFVTIK	1	1	1	P04104		0	0	0.008976	57.89	2.96663e-05	2	1265.64	0.0911796	17.8714	0
	High	FASFIDKVR	2	3	3	Q922U2;Q3TTY5;P04104		0	0	0.02653	57.87	1.78003e-05	2	1082.6	0.160358	18.2476	1
	High	YEDEINKR	1	3	3	Q922U2;Q3TTY5;P04104		0	0	0.08905	18.15	0.290141	3	1066.52	0.305638	12.8415	1
Q922U2	Keratin, type II cytoskeletal 5 OS=Mus musculus GN=Krt5 PE=1 SV=1 - [K2C5_MOUSE]	281.04	7.07	1	3	5	7	580	61.7286	7.75244
	A2	Sequence	# PSMs	# Proteins	# Protein Groups	Protein Group Accessions	Modifications	ΔCn	q-Value	PEP	IonScore	Exp Value	Charge	MH+ [Da]	ΔM [ppm]	RT [min]	# Missed Cleavages
	High	SLDLDSIIAEVK	2	1	1	Q922U2		0	0	0.003489	96.98	2.69601e-09	2	1302.71	-0.511365	24.5563	0
	High	YEELQQTAGR	1	1	1	Q922U2		0	0	0.01349	75.55	4.42993e-07	2	1194.58	1.0365	14.5924	0
	High	FASFIDKVR	2	3	3	Q922U2;Q3TTY5;P04104		0	0	0.02653	57.87	1.78003e-05	2	1082.6	0.160358	18.2476	1
	High	NKYEDEINK	1	1	1	Q922U2		0	0	0.07824	23.62	0.0643075	3	1152.55	0.912817	13.7468	1
	High	YEDEINKR	1	3	3	Q922U2;Q3TTY5;P04104		0	0	0.08905	18.15	0.290141	3	1066.52	0.305638	12.8415	1
P02535-3	Isoform 3 of Keratin, type I cytoskeletal 10 OS=Mus musculus GN=Krt10 - [K1C10_MOUSE]	264.56	8.87	4	4	5	8	462	49.4709	5.021
	A2	Sequence	# PSMs	# Proteins	# Protein Groups	Protein Group Accessions	Modifications	ΔCn	q-Value	PEP	IonScore	Exp Value	Charge	MH+ [Da]	ΔM [ppm]	RT [min]	# Missed Cleavages
	High	ALEESNYELEGK	1	4	1	P02535-3		0	0	0.0783	82.7	6.73975e-08	2	1381.65	1.25114	16.3904	0
	High	QSVEADINGLR	2	4	1	P02535-3		0	0	0.08161	67.16	3.3558e-06	2	1201.62	0.231304	18.0436	0
	High	VTmQNLNDR	3	7	3	Q61781;P02535-3;Q61414	M3(Oxidation)	0	0	0.05504	58.86	2.13878e-05	2	1106.53	0.54274	13.0855	0
	High	QSVEADINGLRR	1	4	1	P02535-3		0	0	0.102	32.67	0.0117073	3	1357.72	1.68953	17.0191	1
	High	SEITELRR	1	4	1	P02535-3		0	0.004	0.1249	25.56	0.0547604	3	1003.55	0.854892	14.5786	1
Q61781	Keratin, type I cytoskeletal 14 OS=Mus musculus GN=Krt14 PE=1 SV=2 - [K1C14_MOUSE]	254.033	12.6	1	3	5	7	484	52.8339	5.17334
	A2	Sequence	# PSMs	# Proteins	# Protein Groups	Protein Group Accessions	Modifications	ΔCn	q-Value	PEP	IonScore	Exp Value	Charge	MH+ [Da]	ΔM [ppm]	RT [min]	# Missed Cleavages
	High	EVATNSELVQSGK	1	1	1	Q61781		0	0	0.00873	85.98	5.09743e-08	2	1361.69	1.4947	14.9503	0
	High	VTmQNLNDR	3	7	3	Q61781;P02535-3;Q61414	M3(Oxidation)	0	0	0.05504	58.86	2.13878e-05	2	1106.53	0.54274	13.0855	0
	High	GQVGGDVNVEmDAAPGVDLSR	1	1	1	Q61781	M11(Oxidation)	0	0	0.01984	57.21	2.00564e-05	2	2102	6.26	18.5828	0
	High	TRLEQEIATYR	1	3	2	Q61781;Q61414		0	0	0.06473	47.17	0.000309865	2	1379.73	-0.686412	17.3024	1
	High	IRDWYQR	1	1	1	Q61781		0	0	0.1132	18.19	0.351956	3	1036.53	0.147644	15.5294	1
P35979	60S ribosomal protein L12 OS=Mus musculus GN=Rpl12 PE=1 SV=2 - [RL12_MOUSE]	210.789	18.79	1	2	2	3	165	17.7935	9.42236
	A2	Sequence	# PSMs	# Proteins	# Protein Groups	Protein Group Accessions	Modifications	ΔCn	q-Value	PEP	IonScore	Exp Value	Charge	MH+ [Da]	ΔM [ppm]	RT [min]	# Missed Cleavages
	High	EILGTAQSVGcNVDGR	2	1	1	P35979	C11(Carbamidomethyl)	0	0	0.0195	103.23	8.19953e-10	2	1675.81	1.33328	17.6182	0
	High	cTGGEVGATSALAPK	1	1	1	P35979	C1(Carbamidomethyl)	0	0	0.005464	68.18	2.29603e-06	2	1418.7	0.444534	16.012	0
Q3TTY5	Keratin, type II cytoskeletal 2 epidermal OS=Mus musculus GN=Krt2 PE=1 SV=1 - [K22E_MOUSE]	202.558	6.08	1	3	5	6	707	70.8798	8.06006
	A2	Sequence	# PSMs	# Proteins	# Protein Groups	Protein Group Accessions	Modifications	ΔCn	q-Value	PEP	IonScore	Exp Value	Charge	MH+ [Da]	ΔM [ppm]	RT [min]	# Missed Cleavages
	High	GFSSGSAVVSGGSR	1	1	1	Q3TTY5		0	0	0.005302	109.67	1.61842e-10	2	1254.61	0.272846	15.2589	0
	High	FASFIDKVR	2	3	3	Q922U2;Q3TTY5;P04104		0	0	0.02653	57.87	1.78003e-05	2	1082.6	0.160358	18.2476	1
	High	DYQELmNTK	1	1	1	Q3TTY5	M6(Oxidation)	0	0	0.07886	53.9	2.6276e-05	2	1157.52	0.820799	14.8944	0
	High	YEDEINKR	1	3	3	Q922U2;Q3TTY5;P04104		0	0	0.08905	18.15	0.290141	3	1066.52	0.305638	12.8415	1
	High	LLRDYQELmNTK	1	1	1	Q3TTY5	M9(Oxidation)	0	0	0.1065	13.41	0.540404	3	1539.78	-0.801097	16.308	1
P61255	60S ribosomal protein L26 OS=Mus musculus GN=Rpl26 PE=1 SV=1 - [RL26_MOUSE]	196.673	25.52	2	5	5	7	145	17.2475	10.5503
	A2	Sequence	# PSMs	# Proteins	# Protein Groups	Protein Group Accessions	Modifications	ΔCn	q-Value	PEP	IonScore	Exp Value	Charge	MH+ [Da]	ΔM [ppm]	RT [min]	# Missed Cleavages
	High	mKFNPFVTSDR	1	2	1	P61255	M1(Oxidation)	0	0	0.014	65.36	3.91491e-06	2	1357.66	-0.0429782	17.5189	1
	High	KDDEVQVVR	2	2	1	P61255		0	0	0.05404	57.16	4.89427e-05	2	1087.58	0.781133	13.7578	1
	High	DDEVQVVR	1	2	1	P61255		0	0	0.09675	54.82	5.01007e-05	2	959.479	0.121332	15.1323	0
	High	HFNAPSHIR	2	2	1	P61255		0	0	0.02979	53.56	0.000118509	3	1078.55	0.556627	13.5312	0
	High	YKEETIEK	1	1	1	P61255		0	0	0.08673	13.31	0.825987	3	1039.53	0.432644	13.0328	1
Q61414	Keratin, type I cytoskeletal 15 OS=Mus musculus GN=Krt15 PE=1 SV=2 - [K1C15_MOUSE]	182.174	6.42	2	2	4	6	452	49.1071	4.85596
	A2	Sequence	# PSMs	# Proteins	# Protein Groups	Protein Group Accessions	Modifications	ΔCn	q-Value	PEP	IonScore	Exp Value	Charge	MH+ [Da]	ΔM [ppm]	RT [min]	# Missed Cleavages
	High	VTmQNLNDR	3	7	3	Q61781;P02535-3;Q61414	M3(Oxidation)	0	0	0.05504	58.86	2.13878e-05	2	1106.53	0.54274	13.0855	0
	High	TRLEQEIATYR	1	3	2	Q61781;Q61414		0	0	0.06473	47.17	0.000309865	2	1379.73	-0.686412	17.3024	1
	High	LASYLDKVR	1	2	1	Q61414		0	0	0.05339	37.17	0.0015829	3	1064.61	1.33425	16.2114	1
	High	LASYLDK	1	2	1	Q61414		0	0	0.1042	28.42	0.0171936	2	809.441	0.281746	15.907	0
P63325	40S ribosomal protein S10 OS=Mus musculus GN=Rps10 PE=1 SV=1 - [RS10_MOUSE]	176.6	18.79	1	3	3	4	165	18.9038	10.1548
	A2	Sequence	# PSMs	# Proteins	# Protein Groups	Protein Group Accessions	Modifications	ΔCn	q-Value	PEP	IonScore	Exp Value	Charge	MH+ [Da]	ΔM [ppm]	RT [min]	# Missed Cleavages
	High	AEAGAGSATEFQFR	1	1	1	P63325		0	0	0.001993	100.88	9.30904e-10	2	1441.67	0.755531	18.15	0
	High	KAEAGAGSATEFQFR	2	1	1	P63325		0	0	0.001602	84.67	5.59556e-08	2	1569.77	2.87169	16.7885	1
	High	HPELADKNVPNLHVmK	1	1	1	P63325	M15(Oxidation)	0	0	0.000425742	23.8	0.0608629	4	1857.96	-0.0303215	15.7619	1
Q8BMJ3	Eukaryotic translation initiation factor 1A, X-chromosomal OS=Mus musculus GN=Eif1ax PE=2 SV=3 - [IF1AX_MOUSE]	165.787	34.03	1	4	4	7	144	16.4502	5.23682
	A2	Sequence	# PSMs	# Proteins	# Protein Groups	Protein Group Accessions	Modifications	ΔCn	q-Value	PEP	IonScore	Exp Value	Charge	MH+ [Da]	ΔM [ppm]	RT [min]	# Missed Cleavages
	High	DYQDNKADVILK	2	1	1	Q8BMJ3		0	0	0.02426	67.56	2.81498e-06	2	1421.73	-0.116049	16.3315	1
	High	ELVFKEDGQEYAQVIK	2	1	1	Q8BMJ3		0	0	0.0564	62.74	6.67796e-06	2	1895.99	7.09372	19.5448	1
	High	LEAmcFDGVKR	2	1	1	Q8BMJ3	M4(Oxidation); C5(Carbamidomethyl)	0	0	0.0926	45.82	0.0003312	2	1341.63	-0.162878	15.6139	1
	High	AYGELPEHAK	1	1	1	Q8BMJ3		0	0	0.0402	17.64	0.286691	3	1114.55	0.499807	14.5295	0
E9PYL9	Uncharacterized protein OS=Mus musculus GN=Gm10036 PE=3 SV=1 - [E9PYL9_MOUSE]	146.126	20.79	2	4	4	4	178	20.2536	9.51025
	A2	Sequence	# PSMs	# Proteins	# Protein Groups	Protein Group Accessions	Modifications	ΔCn	q-Value	PEP	IonScore	Exp Value	Charge	MH+ [Da]	ΔM [ppm]	RT [min]	# Missed Cleavages
	High	VLEQLTGQTPVFSK	1	2	1	E9PYL9		0	0	0.002584	92.17	6.85612e-09	2	1546.85	0.697619	19.9667	0
	High	YDGIILPGK	1	2	1	E9PYL9		0	0	0.01719	48.14	0.000201035	2	975.551	0.448875	18.8238	0
	High	VREYELR	1	2	1	E9PYL9		0	0	0.09075	30.98	0.014324	3	964.522	0.696063	14.2335	1
	High	AEEILEK	1	2	1	E9PYL9		0	0.004	0.1255	48.01	0.000302809	2	831.446	0.412884	15.0725	0
P62751	60S ribosomal protein L23a OS=Mus musculus GN=Rpl23a PE=1 SV=1 - [RL23A_MOUSE]	132.498	35.9	1	5	5	7	156	17.6841	10.4478
	A2	Sequence	# PSMs	# Proteins	# Protein Groups	Protein Group Accessions	Modifications	ΔCn	q-Value	PEP	IonScore	Exp Value	Charge	MH+ [Da]	ΔM [ppm]	RT [min]	# Missed Cleavages
	High	LAPDYDALDVANK	1	1	1	P62751		0	0	0.007112	83.74	7.92504e-08	2	1404.7	1.04838	18.9255	0
	High	KLYDIDVAK	1	1	1	P62751		0	0	0.1055	40.86	0.000799843	2	1064.6	-0.688815	16.4475	1
	High	VNTLIRPDGEKK	2	1	1	P62751		0	0	0.0776	36.12	0.00230904	2	1369.78	0.781211	13.8589	1
	High	FPLTTESAmKK	1	1	1	P62751	M9(Oxidation)	0	0	0.03704	28.86	0.0205427	3	1268.66	0.638002	15.3517	1
	High	EAPAPPKAEAK	2	1	1	P62751		0	0	0.09062	24.24	0.0531152	2	1108.6	0.22721	12.1996	1
P62281	40S ribosomal protein S11 OS=Mus musculus GN=Rps11 PE=1 SV=3 - [RS11_MOUSE]	120.865	18.35	1	4	4	4	158	18.419	10.3013
	A2	Sequence	# PSMs	# Proteins	# Protein Groups	Protein Group Accessions	Modifications	ΔCn	q-Value	PEP	IonScore	Exp Value	Charge	MH+ [Da]	ΔM [ppm]	RT [min]	# Missed Cleavages
	High	cPFTGNVSIR	1	1	1	P62281	C1(Carbamidomethyl)	0	0	0.008331	63.79	8.79533e-06	2	1150.57	0.446208	17.5836	0
	High	EAIEGTYIDKK	1	1	1	P62281		0	0	0.03493	58.81	2.29507e-05	2	1266.66	0.658081	15.2037	1
	High	RDYLHYIR	1	1	1	P62281		0	0	0.03406	37.87	0.00317629	3	1135.6	1.09331	16.2563	1
	High	DYLHYIR	1	1	1	P62281		0	0	0.1035	25.57	0.0349438	2	979.5	0.0194514	17.9572	0
Q9DB42	Zinc finger protein 593 OS=Mus musculus GN=Znf593 PE=2 SV=2 - [ZN593_MOUSE]	109.102	19.4	1	3	3	4	134	15.1377	9.5542
	A2	Sequence	# PSMs	# Proteins	# Protein Groups	Protein Group Accessions	Modifications	ΔCn	q-Value	PEP	IonScore	Exp Value	Charge	MH+ [Da]	ΔM [ppm]	RT [min]	# Missed Cleavages
	High	QLSVEPYSQEEAER	1	1	1	Q9DB42		0	0	0.00828	81.84	6.84095e-08	2	1664.78	0.666785	16.9782	0
	High	LKQLSVEPYSQEEAER	1	1	1	Q9DB42		0	0	0.06253	33.42	0.00527786	3	1905.96	1.20329	16.7769	1
	High	RRPDLDEIHR	2	1	1	Q9DB42		0	0	0.02705	31.31	0.00924507	4	1306.7	0.567532	14.0465	1
S4R1N6	40S ribosomal protein S18 OS=Mus musculus GN=Rps18 PE=3 SV=1 - [S4R1N6_MOUSE]	75.5991	18.69	3	2	2	2	107	12.4757	10.1255
	A2	Sequence	# PSMs	# Proteins	# Protein Groups	Protein Group Accessions	Modifications	ΔCn	q-Value	PEP	IonScore	Exp Value	Charge	MH+ [Da]	ΔM [ppm]	RT [min]	# Missed Cleavages
	High	VLNTNIDGR	1	3	1	S4R1N6		0	0	0.02524	49.39	0.000254327	2	1001.54	0.529352	15.4638	0
	High	AGELTEDEVER	1	3	1	S4R1N6		0	0	0.0717	48.27	0.000121383	2	1247.58	0.52894	15.4223	0
Q9D937	MCG127334 OS=Mus musculus GN=1810009A15Rik PE=2 SV=1 - [Q9D937_MOUSE]	67.2581	19.51	1	2	2	2	123	14.09	11.4731
	A2	Sequence	# PSMs	# Proteins	# Protein Groups	Protein Group Accessions	Modifications	ΔCn	q-Value	PEP	IonScore	Exp Value	Charge	MH+ [Da]	ΔM [ppm]	RT [min]	# Missed Cleavages
	High	QVVGAVIDEGLTTK	1	1	1	Q9D937		0	0	0.008234	66.79	2.80611e-06	2	1429.79	0.65444	19.4011	0
	High	AAmEVEAPSK	1	1	1	Q9D937	M3(Oxidation)	0	0	0.09568	24.65	0.0438743	2	1048.5	0.0840953	13.1727	0
P18608	Non-histone chromosomal protein HMG-14 OS=Mus musculus GN=Hmgn1 PE=1 SV=2 - [HMGN1_MOUSE]	22.7047	28.13	1	2	2	2	96	10.1464	9.75928
	A2	Sequence	# PSMs	# Proteins	# Protein Groups	Protein Group Accessions	Modifications	ΔCn	q-Value	PEP	IonScore	Exp Value	Charge	MH+ [Da]	ΔM [ppm]	RT [min]	# Missed Cleavages
	High	VSADGAAKAEPK	1	1	1	P18608		0	0	0.1012	22.33	0.118712	2	1143.6	0.115631	12.1333	1
	High	LSAKPAPAKVDAKPK	1	1	1	P18608		0	0	0.09385	16.33	0.0453978	3	1520.92	-0.577	12.4846	1

## Sheet: Band 3
Accession	Description	Score	Coverage	# Proteins	# Unique Peptides	# Peptides	# PSMs	# AAs	MW [kDa]	calc. pI
P04104	Keratin, type II cytoskeletal 1 OS=Mus musculus GN=Krt1 PE=1 SV=4 - [K2C1_MOUSE]	261.572	5.18	1	3	4	7	637	65.5653	8.14795
	A2	Sequence	# PSMs	# Proteins	# Protein Groups	Protein Group Accessions	Modifications	ΔCn	q-Value	PEP	IonScore	Exp Value	Charge	MH+ [Da]	ΔM [ppm]	RT [min]	# Missed Cleavages
	High	FLEQQNQVLQTK	2	1	1	P04104		0	0	0.002671	83.43	6.71834e-08	2	1475.79	2.07101	17.2225	0
	High	TNAENEFVTIK	2	1	1	P04104		0	0	0.001297	64.53	6.43077e-06	2	1265.64	0.187629	17.824	0
	High	TNAENEFVTIKK	2	1	1	P04104		0	0	0.001335	64.21	5.91731e-06	2	1393.73	0.346059	16.0296	1
	High	FASFIDKVR	1	3	3	Q922U2;Q3TTY5;P04104		0	0	0.04705	60.64	1.10461e-05	2	1082.6	0.385871	18.1632	1
P02535-3	Isoform 3 of Keratin, type I cytoskeletal 10 OS=Mus musculus GN=Krt10 - [K1C10_MOUSE]	242.23	12.34	4	6	6	9	462	49.4709	5.021
	A2	Sequence	# PSMs	# Proteins	# Protein Groups	Protein Group Accessions	Modifications	ΔCn	q-Value	PEP	IonScore	Exp Value	Charge	MH+ [Da]	ΔM [ppm]	RT [min]	# Missed Cleavages
	High	ALEESNYELEGK	1	4	1	P02535-3		0	0	0.001319	93.11	5.91269e-09	2	1381.65	0.544335	16.387	0
	High	VTmQNLNDR	3	4	1	P02535-3	M3(Oxidation)	0	0	0.0101	67.7	2.81908e-06	2	1106.53	0.322103	12.9683	0
	High	LENEIQTYR	1	4	1	P02535-3		0	0	0.02675	46.84	0.000456466	2	1165.59	0.588131	15.8964	0
	High	QSVEADINGLRR	1	4	1	P02535-3		0	0	0.05306	38.14	0.00362937	3	1357.72	1.28494	16.9495	1
	High	SEITELRR	1	4	1	P02535-3		0	0	0.1841	29.2	0.024406	2	1003.55	-0.0439942	14.5664	1
	High	IKEWYEK	2	4	1	P02535-3		0	0	0.1294	26.37	0.0348319	3	995.52	0.180085	15.4232	1
Q922U2	Keratin, type II cytoskeletal 5 OS=Mus musculus GN=Krt5 PE=1 SV=1 - [K2C5_MOUSE]	230.19	6.9	1	3	4	5	580	61.7286	7.75244
	A2	Sequence	# PSMs	# Proteins	# Protein Groups	Protein Group Accessions	Modifications	ΔCn	q-Value	PEP	IonScore	Exp Value	Charge	MH+ [Da]	ΔM [ppm]	RT [min]	# Missed Cleavages
	High	SLDLDSIIAEVK	2	1	1	Q922U2		0	0	9.793e-05	86.33	3.43393e-08	2	1302.72	0.0508628	24.2728	0
	High	YEELQQTAGR	1	1	1	Q922U2		0	0	0.005263	71.55	1.11275e-06	2	1194.58	0.627748	14.5609	0
	High	FASFIDKVR	1	3	3	Q922U2;Q3TTY5;P04104		0	0	0.04705	60.64	1.10461e-05	2	1082.6	0.385871	18.1632	1
	High	NKYEDEINK	1	1	1	Q922U2		0	0	0.1399	18.92	0.187861	2	1152.55	0.289007	13.6803	1
Q3TTY5	Keratin, type II cytoskeletal 2 epidermal OS=Mus musculus GN=Krt2 PE=1 SV=1 - [K22E_MOUSE]	182.648	4.53	1	2	3	3	707	70.8798	8.06006
	A2	Sequence	# PSMs	# Proteins	# Protein Groups	Protein Group Accessions	Modifications	ΔCn	q-Value	PEP	IonScore	Exp Value	Charge	MH+ [Da]	ΔM [ppm]	RT [min]	# Missed Cleavages
	High	GFSSGSAVVSGGSR	1	1	1	Q3TTY5		0	0	0.003518	115.9	3.85559e-11	2	1254.61	0.272846	15.2259	0
	High	FASFIDKVR	1	3	3	Q922U2;Q3TTY5;P04104		0	0	0.04705	60.64	1.10461e-05	2	1082.6	0.385871	18.1632	1
	High	DYQELmNTK	1	1	1	Q3TTY5	M6(Oxidation)	0	0	0.02775	52.77	3.43489e-05	2	1157.51	0.188046	14.823	0
Q8VC57	BTB/POZ domain-containing protein KCTD5 OS=Mus musculus GN=Kctd5 PE=2 SV=1 - [KCTD5_MOUSE]	147.311	24.36	1	5	5	7	234	26.147	5.94775
	A2	Sequence	# PSMs	# Proteins	# Protein Groups	Protein Group Accessions	Modifications	ΔCn	q-Value	PEP	IonScore	Exp Value	Charge	MH+ [Da]	ΔM [ppm]	RT [min]	# Missed Cleavages
	High	LNVGGTYFLTTR	1	1	1	Q8VC57		0	0	0.02092	65.98	3.7726e-06	2	1341.72	0.410745	20.6106	0
	High	ELHNTPYGTTSEPSEK	2	1	1	Q8VC57		0	0	0.03319	51.79	6.95327e-05	2	1789.83	1.81288	14.223	0
	High	cSAGmGALAQRPGGVSK	1	1	1	Q8VC57	C1(Carbamidomethyl); M5(Oxidation)	0	0	0.01058	43.56	0.000733524	3	1662.81	-0.0315351	14.0201	0
	High	RcSAGmGALAQRPGGVSK	2	1	1	Q8VC57	C2(Carbamidomethyl); M6(Oxidation)	0	0	0.0364	33.82	0.00653553	3	1818.91	0.348673	13.4246	1
	High	ISQmPVKHVYR	1	1	1	Q8VC57	M4(Oxidation)	0	0	0.1385	21.68	0.103579	3	1373.74	0.0500324	12.9011	1
G3UYV6	60S ribosomal protein L18 (Fragment) OS=Mus musculus GN=Rpl18 PE=4 SV=1 - [G3UYV6_MOUSE]	111.752	40.35	4	2	2	2	57	6.37948	10.5063
	A2	Sequence	# PSMs	# Proteins	# Protein Groups	Protein Group Accessions	Modifications	ΔCn	q-Value	PEP	IonScore	Exp Value	Charge	MH+ [Da]	ΔM [ppm]	RT [min]	# Missed Cleavages
	High	TAVVVGTVTDDVR	1	4	1	G3UYV6		0	0	0.005385	98.38	2.49763e-09	2	1331.72	0.190111	17.6447	0
	High	TNRPPLSLSR	1	4	1	G3UYV6		0	0	0.03345	37.02	0.00154915	3	1140.65	0.249413	15.4128	0
Q3V1Z5	40S ribosomal protein S4 OS=Mus musculus GN=Rps4l PE=2 SV=1 - [Q3V1Z5_MOUSE]	94.1736	8.4	3	2	2	3	262	29.1658	10.272
	A2	Sequence	# PSMs	# Proteins	# Protein Groups	Protein Group Accessions	Modifications	ΔCn	q-Value	PEP	IonScore	Exp Value	Charge	MH+ [Da]	ΔM [ppm]	RT [min]	# Missed Cleavages
	High	HPGSFDVVHVK	1	3	1	Q3V1Z5		0	0	0.001114	59.4	2.08964e-05	3	1221.64	0.237155	15.6513	0
	High	GIPHLVTHDAR	2	3	1	Q3V1Z5		0	0	0.0286	45.77	0.000659477	3	1215.66	0.154415	14.857	0
B1ARA3	60S ribosomal protein L26 (Fragment) OS=Mus musculus GN=Rpl26 PE=4 SV=1 - [B1ARA3_MOUSE]	91.48	33.98	2	5	5	5	103	12.2096	10.9165
	A2	Sequence	# PSMs	# Proteins	# Protein Groups	Protein Group Accessions	Modifications	ΔCn	q-Value	PEP	IonScore	Exp Value	Charge	MH+ [Da]	ΔM [ppm]	RT [min]	# Missed Cleavages
	High	HFNAPSHIR	1	2	1	B1ARA3		0	0	0.01809	39.61	0.00294274	3	1078.55	-0.0375658	13.5545	0
	High	mKFNPFVTSDR	1	2	1	B1ARA3	M1(Oxidation)	0	0	0.0131	35.9	0.00370137	2	1357.66	0.676321	17.4706	1
	High	DDEVQVVR	1	2	1	B1ARA3		0	0	0.05979	32.95	0.00770626	2	959.479	-0.00589317	15.1913	0
	High	VVQVYR	1	2	1	B1ARA3		0	0	0.1504	32.63	0.0100147	2	763.446	0.362038	14.465	0
	High	KDDEVQVVR	1	2	1	B1ARA3		0	0	0.1793	25.59	0.0534172	2	1087.57	-0.116793	13.8331	1
P62918	60S ribosomal protein L8 OS=Mus musculus GN=Rpl8 PE=2 SV=2 - [RL8_MOUSE]	90.5127	13.23	1	3	3	3	257	28.0073	11.0337
	A2	Sequence	# PSMs	# Proteins	# Protein Groups	Protein Group Accessions	Modifications	ΔCn	q-Value	PEP	IonScore	Exp Value	Charge	MH+ [Da]	ΔM [ppm]	RT [min]	# Missed Cleavages
	High	AVVGVVAGGGR	1	1	1	P62918		0	0	0.0004544	76.19	1.52677e-07	2	941.553	0.151605	15.2915	0
	High	AVDFAER	1	1	1	P62918		0	0	0.04555	36.17	0.00584542	2	807.399	-0.387348	15.374	0
	High	ASGNYATVISHNPETK	1	1	1	P62918		0	0	0.05057	25.32	0.0434772	3	1688.82	-0.0388695	15.6834	0
P62751	60S ribosomal protein L23a OS=Mus musculus GN=Rpl23a PE=1 SV=1 - [RL23A_MOUSE]	87.5948	21.15	1	3	3	4	156	17.6841	10.4478
	A2	Sequence	# PSMs	# Proteins	# Protein Groups	Protein Group Accessions	Modifications	ΔCn	q-Value	PEP	IonScore	Exp Value	Charge	MH+ [Da]	ΔM [ppm]	RT [min]	# Missed Cleavages
	High	LAPDYDALDVANK	2	1	1	P62751		0	0	0.001143	56.46	4.19125e-05	2	1404.7	0.78768	18.8782	0
	High	VNTLIRPDGEKK	1	1	1	P62751		0	0	0.1309	27.16	0.0181732	3	1369.78	0.125299	13.8674	1
	High	LYDIDVAK	1	1	1	P62751		0	0	0.1186	22.95	0.0681903	2	936.504	0.519687	17.7153	0
P30681	High mobility group protein B2 OS=Mus musculus GN=Hmgb2 PE=1 SV=3 - [HMGB2_MOUSE]	83.5067	15.24	1	2	3	5	210	24.1469	7.31299
	A2	Sequence	# PSMs	# Proteins	# Protein Groups	Protein Group Accessions	Modifications	ΔCn	q-Value	PEP	IonScore	Exp Value	Charge	MH+ [Da]	ΔM [ppm]	RT [min]	# Missed Cleavages
	High	YEKDIAAYR	2	2	2	P30681;P63158		0	0	0.02782	45.97	0.000380659	2	1128.57	-0.346047	14.6955	1
	High	IKIEHPGLSIGDTAK	2	1	1	P30681		0	0	0.01118	42.87	0.000462193	3	1578.88	-1.0161	16.9049	1
	High	SKFEDLAK	1	1	1	P30681		0	0	0.05582	25.01	0.0406996	3	937.498	-0.591552	14.778	1
P63158	High mobility group protein B1 OS=Mus musculus GN=Hmgb1 PE=1 SV=2 - [HMGB1_MOUSE]	75.2884	19.53	1	3	4	7	215	24.8782	5.74463
	A2	Sequence	# PSMs	# Proteins	# Protein Groups	Protein Group Accessions	Modifications	ΔCn	q-Value	PEP	IonScore	Exp Value	Charge	MH+ [Da]	ΔM [ppm]	RT [min]	# Missed Cleavages
	High	YEKDIAAYR	2	2	2	P30681;P63158		0	0	0.02782	45.97	0.000380659	2	1128.57	-0.346047	14.6955	1
	High	IKGEHPGLSIGDVAK	1	1	1	P63158		0	0	0.03372	37.08	0.00196864	3	1520.84	-0.0381478	16.0239	1
	High	FKDPNAPK	3	1	1	P63158		0	0	0.08518	28.96	0.032082	3	916.489	0.167963	12.5254	1
	High	TYIPPKGETK	1	1	1	P63158		0	0	0.1657	12.59	0.749098	3	1133.62	-0.34111	12.7952	1
P62242	40S ribosomal protein S8 OS=Mus musculus GN=Rps8 PE=1 SV=2 - [RS8_MOUSE]	74.7462	11.54	1	2	2	2	208	24.1902	10.3159
	A2	Sequence	# PSMs	# Proteins	# Protein Groups	Protein Group Accessions	Modifications	ΔCn	q-Value	PEP	IonScore	Exp Value	Charge	MH+ [Da]	ΔM [ppm]	RT [min]	# Missed Cleavages
	High	ISSLLEEQFQQGK	1	1	1	P62242		0	0	0.05074	51.55	0.000103927	2	1506.78	1.40612	19.4807	0
	High	LTPEEEEILNK	1	1	1	P62242		0	0	0.01998	45.06	0.000427288	2	1314.68	-0.589639	17.8471	0
B8JKK2	Ribosomal protein L15 (Fragment) OS=Mus musculus GN=Rpl15 PE=3 SV=1 - [B8JKK2_MOUSE]	44.4488	23.36	3	2	2	2	107	12.642	11.5171
	A2	Sequence	# PSMs	# Proteins	# Protein Groups	Protein Group Accessions	Modifications	ΔCn	q-Value	PEP	IonScore	Exp Value	Charge	MH+ [Da]	ΔM [ppm]	RT [min]	# Missed Cleavages
	High	SLQSVAEER	1	3	1	B8JKK2		0	0	0.1263	38.38	0.00325999	2	1018.52	0.413313	15.237	0
	High	GATYGKPVHHGVNQLK	1	3	1	B8JKK2		0	0	0.1278	28.33	0.0157175	3	1705.91	-0.690406	13.0675	0
P53026	60S ribosomal protein L10a OS=Mus musculus GN=Rpl10a PE=1 SV=3 - [RL10A_MOUSE]	41.5327	19.35	2	4	4	7	217	24.9006	9.979
	A2	Sequence	# PSMs	# Proteins	# Protein Groups	Protein Group Accessions	Modifications	ΔCn	q-Value	PEP	IonScore	Exp Value	Charge	MH+ [Da]	ΔM [ppm]	RT [min]	# Missed Cleavages
	High	DTLYEAVR	1	2	1	P53026		0	0	0.1198	33.51	0.00681854	2	966.49	0.506252	16.8893	0
	High	AGKFPSLLTHNENmVAK	3	2	1	P53026	M14(Oxidation)	0	0	0.02453	27.05	0.0261346	3	1872.97	3.18392	16.9551	1
	High	AVDIPHmDIEALKK	1	2	1	P53026	M7(Oxidation)	0	0	0.0875	22.87	0.0606789	3	1595.85	0.0634954	17.0958	1
	High	VSRDTLYEAVR	2	2	1	P53026		0	0	0.1421	22.67	0.0978765	3	1308.69	0.45581	16.196	1
Q8K0Y2	Keratin, type I cuticular Ha3-I OS=Mus musculus GN=Krt33a PE=2 SV=1 - [KT33A_MOUSE]	37.59	4.46	1	2	2	2	404	46.1073	4.83057
	A2	Sequence	# PSMs	# Proteins	# Protein Groups	Protein Group Accessions	Modifications	ΔCn	q-Value	PEP	IonScore	Exp Value	Charge	MH+ [Da]	ΔM [ppm]	RT [min]	# Missed Cleavages
	High	LASDDFR	1	1	1	Q8K0Y2		0	0	0.1321	30.29	0.0168841	2	823.394	-0.0540708	15.2084	0
	High	QNHEQEVNTLR	1	1	1	Q8K0Y2		0	0	0.1068	27.3	0.026721	3	1367.67	-0.400109	13.3317	0

## Sheet: Band 4
Accession	Description	Score	Coverage	# Proteins	# Unique Peptides	# Peptides	# PSMs	# AAs	MW [kDa]	calc. pI
P02535-3	Isoform 3 of Keratin, type I cytoskeletal 10 OS=Mus musculus GN=Krt10 - [K1C10_MOUSE]	306.254	9.09	4	5	5	8	462	49.4709	5.021
	A2	Sequence	# PSMs	# Proteins	# Protein Groups	Protein Group Accessions	Modifications	ΔCn	q-Value	PEP	IonScore	Exp Value	Charge	MH+ [Da]	ΔM [ppm]	RT [min]	# Missed Cleavages
	High	ALEESNYELEGK	1	4	1	P02535-3		0	0	0.01994	100.97	9.67799e-10	2	1381.65	0.986091	16.4347	0
	High	QSVEADINGLR	2	4	1	P02535-3		0	0	0.1136	62.02	1.09596e-05	2	1201.62	0.434481	18.0475	0
	High	VTmQNLNDR	2	4	1	P02535-3	M3(Oxidation)	0	0	0.06244	60.45	1.4335e-05	2	1106.53	0.101466	12.8856	0
	High	LENEIQTYR	1	4	1	P02535-3		0	0	0.1466	55.41	6.34466e-05	2	1165.59	0.588131	15.935	0
	High	QSVEADINGLRR	2	4	1	P02535-3		0	0	0.2659	33.84	0.00898378	3	1357.72	0.610629	17.0569	1
P15864	Histone H1.2 OS=Mus musculus GN=Hist1h1c PE=1 SV=2 - [H12_MOUSE]	258.608	17.92	2	5	5	7	212	21.2537	11.0044
	A2	Sequence	# PSMs	# Proteins	# Protein Groups	Protein Group Accessions	Modifications	ΔCn	q-Value	PEP	IonScore	Exp Value	Charge	MH+ [Da]	ΔM [ppm]	RT [min]	# Missed Cleavages
	High	KASGPPVSELITK	2	2	1	P15864		0	0	0.05997	69.18	1.0508e-06	2	1326.77	3.44468	16.8972	1
	High	ASGPPVSELITK	1	2	1	P15864		0	0	0.07831	67.32	2.32618e-06	2	1198.67	0.0441978	18.495	0
	High	ALAAAGYDVEKNNSR	2	2	1	P15864		0	0	0.0611	65.72	5.25117e-06	2	1578.79	1.48532	15.1827	1
	High	SGVSLAALKK	1	2	1	P15864		0	0	0.06845	62.88	1.44264e-06	2	973.604	0.314723	16.0643	1
	High	ALAAAGYDVEK	1	2	1	P15864		0	0	0.08417	61.95	1.13292e-05	2	1107.57	-0.0727153	16.0909	0
P04104	Keratin, type II cytoskeletal 1 OS=Mus musculus GN=Krt1 PE=1 SV=4 - [K2C1_MOUSE]	226.707	3.77	1	3	3	6	637	65.5653	8.14795
	A2	Sequence	# PSMs	# Proteins	# Protein Groups	Protein Group Accessions	Modifications	ΔCn	q-Value	PEP	IonScore	Exp Value	Charge	MH+ [Da]	ΔM [ppm]	RT [min]	# Missed Cleavages
	High	TNAENEFVTIK	2	1	1	P04104		0	0	0.0299	75.95	4.63728e-07	2	1265.64	0.476978	17.8983	0
	High	FLEQQNQVLQTK	2	1	1	P04104		0	0	0.07266	64.99	4.65926e-06	2	1475.79	2.98088	17.2815	0
	High	TNAENEFVTIKK	2	1	1	P04104		0	0	0.1633	62.62	8.58815e-06	2	1393.73	0.083304	16.0958	1
Q922U2	Keratin, type II cytoskeletal 5 OS=Mus musculus GN=Krt5 PE=1 SV=1 - [K2C5_MOUSE]	156.939	8.1	1	4	5	5	580	61.7286	7.75244
	A2	Sequence	# PSMs	# Proteins	# Protein Groups	Protein Group Accessions	Modifications	ΔCn	q-Value	PEP	IonScore	Exp Value	Charge	MH+ [Da]	ΔM [ppm]	RT [min]	# Missed Cleavages
	High	SLDLDSIIAEVK	1	1	1	Q922U2		0	0	0.02337	91.77	9.64646e-09	2	1302.72	0.800498	24.3725	0
	High	YEELQQTAGR	1	1	1	Q922U2		0	0	0.04493	79.59	1.95623e-07	2	1194.58	0.116812	14.5904	0
	High	NKYEDEINK	1	1	1	Q922U2		0	0	0.2022	33.75	0.00628328	2	1152.55	0.0771808	13.7556	1
	High	EYQELmNTK	1	1	1	Q922U2	M6(Oxidation)	0	0	0.2647	17.83	0.0873526	2	1171.53	-0.460728	14.3062	0
	High	FLEQQNK	1	6	2	Q922U2;E9Q1Y9		0	0.006	0.284	20.49	0.230473	2	906.469	0.687496	14.5512	0
P48678-2	Isoform C of Prelamin-A/C OS=Mus musculus GN=Lmna - [LMNA_MOUSE]	148.109	8.36	2	4	4	5	574	65.4067	6.80029
	A2	Sequence	# PSMs	# Proteins	# Protein Groups	Protein Group Accessions	Modifications	ΔCn	q-Value	PEP	IonScore	Exp Value	Charge	MH+ [Da]	ΔM [ppm]	RT [min]	# Missed Cleavages
	High	ITESEEVVSR	1	2	1	P48678-2		0	0	0.09474	72.34	1.14647e-06	2	1148.58	0.196889	14.7133	0
	High	SGAQASSTPLSPTR	2	2	1	P48678-2		0	0	0.1486	54.14	6.2833e-05	2	1359.69	0.707632	14.6776	0
	High	SLETENAGLR	1	2	1	P48678-2		0	0	0.2684	46.64	0.000414031	2	1089.55	-0.127552	15.383	0
	High	TALINSTGEEVAmR	1	2	1	P48678-2	M13(Oxidation)	0	0	0.1786	31.82	0.0110158	2	1507.75	1.98872	16.7888	0
P62960	Nuclease-sensitive element-binding protein 1 OS=Mus musculus GN=Ybx1 PE=1 SV=3 - [YBOX1_MOUSE]	138.916	19.88	2	2	3	3	322	35.7086	9.87646
	A2	Sequence	# PSMs	# Proteins	# Protein Groups	Protein Group Accessions	Modifications	ΔCn	q-Value	PEP	IonScore	Exp Value	Charge	MH+ [Da]	ΔM [ppm]	RT [min]	# Missed Cleavages
	High	GAEAANVTGPGGVPVQGSK	1	2	1	P62960		0	0	0.0296	91.43	1.25184e-08	2	1695.87	2.01262	15.8471	0
	High	RPQYSNPPVQGEVmEGADNQGAGEQGRPVR	1	2	1	P62960	M14(Oxidation)	0	0	0.02309	70.94	5.67792e-07	4	3239.53	1.34872	15.5201	0
	High	NDTKEDVFVHQTAIK	1	2	2	P62960;Q9JKB3-2		0	0	0.136	10.42	1.67493	4	1744.89	0.690427	15.9516	1
Q3TTY5	Keratin, type II cytoskeletal 2 epidermal OS=Mus musculus GN=Krt2 PE=1 SV=1 - [K22E_MOUSE]	136.851	3.25	1	2	2	2	707	70.8798	8.06006
	A2	Sequence	# PSMs	# Proteins	# Protein Groups	Protein Group Accessions	Modifications	ΔCn	q-Value	PEP	IonScore	Exp Value	Charge	MH+ [Da]	ΔM [ppm]	RT [min]	# Missed Cleavages
	High	GFSSGSAVVSGGSR	1	1	1	Q3TTY5		0	0	0.012923	103	7.51781e-10	2	1254.61	0.564738	15.2608	0
	High	DYQELmNTK	1	1	1	Q3TTY5	M6(Oxidation)	0	0	0.1626	56.79	1.3507e-05	2	1157.52	0.609882	14.9073	0
Q8BGD9	Eukaryotic translation initiation factor 4B OS=Mus musculus GN=Eif4b PE=1 SV=1 - [IF4B_MOUSE]	109.229	11.78	1	5	5	6	611	68.7992	5.66846
	A2	Sequence	# PSMs	# Proteins	# Protein Groups	Protein Group Accessions	Modifications	ΔCn	q-Value	PEP	IonScore	Exp Value	Charge	MH+ [Da]	ΔM [ppm]	RT [min]	# Missed Cleavages
	High	AASIFGGAKPVDTAAR	2	1	1	Q8BGD9		0	0	0.1069	51.88	0.000105403	2	1531.82	-0.484532	17.036	0
	High	VAAVQPPEEGPSRK	1	1	1	Q8BGD9		0	0	0.05907	40.23	0.00141789	3	1464.78	0.0911645	14.2281	1
	High	TGSESSQTGASATSGR	1	1	1	Q8BGD9		0	0	0.06932	32.72	0.00366177	2	1483.66	0.365234	11.6268	0
	High	SQSSDTEQPSPTSGGGK	1	1	1	Q8BGD9		0	0	0.0634	29.22	0.00664191	2	1649.73	1.72726	12.2398	0
	High	AAREPNIDR	1	1	1	Q8BGD9		0	0	0.2218	25.64	0.0391608	3	1041.54	-0.466433	12.7798	1
G3UXT7	RNA-binding protein FUS (Fragment) OS=Mus musculus GN=Fus PE=4 SV=1 - [G3UXT7_MOUSE]	93.6912	43.85	3	5	5	6	130	13.9986	8.96826
	A2	Sequence	# PSMs	# Proteins	# Protein Groups	Protein Group Accessions	Modifications	ΔCn	q-Value	PEP	IonScore	Exp Value	Charge	MH+ [Da]	ΔM [ppm]	RT [min]	# Missed Cleavages
	High	LKGEATVSFDDPPSAK	2	3	1	G3UXT7		0	0	0.02332	42.78	0.000888382	3	1661.84	0.396552	16.2995	1
	High	TGQPmINLYTDR	1	3	1	G3UXT7	M5(Oxidation)	0	0	0.172	36.89	0.00349942	2	1424.68	0.335141	17.856	0
	High	APKPDGPGGGPGGSHmGGNYGDDRR	1	3	1	G3UXT7	M16(Oxidation)	0	0	0.1765	32.11	0.00181477	4	2425.07	0.616699	12.9149	1
	High	APKPDGPGGGPGGSHmGGNYGDDR	1	3	1	G3UXT7	M16(Oxidation)	0	0	0.02236	32.03	0.00156653	4	2268.97	-0.0738945	13.0808	0
	High	TGQPmINLYTDRETGK	1	3	1	G3UXT7	M5(Oxidation)	0	0	0.2327	20.45	0.135686	3	1839.9	2.47811	16.6871	1
P36993-2	Isoform Beta-2 of Protein phosphatase 1B OS=Mus musculus GN=Ppm1b - [PPM1B_MOUSE]	93.35	9.25	6	3	3	3	389	42.9529	5.57959
	A2	Sequence	# PSMs	# Proteins	# Protein Groups	Protein Group Accessions	Modifications	ΔCn	q-Value	PEP	IonScore	Exp Value	Charge	MH+ [Da]	ΔM [ppm]	RT [min]	# Missed Cleavages
	High	IQNAGGSVmIQR	1	6	1	P36993-2	M9(Oxidation)	0	0	0.03182	84.01	9.2347e-08	2	1289.66	1.1492	14.8577	0
	High	YGLSSmQGWR	1	6	1	P36993-2	M6(Oxidation)	0	0	0.2001	24.23	0.0303946	2	1200.55	-0.193231	17.4092	0
	High	SGEEGmPDLAHVmR	1	6	1	P36993-2	M6(Oxidation); M13(Oxidation)	0	0	0.2084	23.11	0.0268759	3	1560.68	0.231107	15.0887	0
P43276	Histone H1.5 OS=Mus musculus GN=Hist1h1b PE=1 SV=2 - [H15_MOUSE]	80.2644	12.56	1	3	3	3	223	22.5624	10.9165
	A2	Sequence	# PSMs	# Proteins	# Protein Groups	Protein Group Accessions	Modifications	ΔCn	q-Value	PEP	IonScore	Exp Value	Charge	MH+ [Da]	ΔM [ppm]	RT [min]	# Missed Cleavages
	High	ALAAGGYDVEK	1	1	1	P43276		0	0	0.07388	53.29	0.000114625	2	1093.55	0.730605	15.8723	0
	High	KATGPPVSELITK	1	1	1	P43276		0	0	0.1505	35.88	0.00174303	2	1340.78	0.749746	17.2205	1
	High	ALAAGGYDVEKNNSR	1	1	1	P43276		0	0	0.2578	28.63	0.0226195	3	1564.77	0.374843	14.831	1
Q9CY58-4	Isoform 4 of Plasminogen activator inhibitor 1 RNA-binding protein OS=Mus musculus GN=Serbp1 - [PAIRB_MOUSE]	69.54	11.49	4	2	2	3	235	25.6631	9.94971
	A2	Sequence	# PSMs	# Proteins	# Protein Groups	Protein Group Accessions	Modifications	ΔCn	q-Value	PEP	IonScore	Exp Value	Charge	MH+ [Da]	ΔM [ppm]	RT [min]	# Missed Cleavages
	High	SAAQAAAQTNSNAAGK	2	4	1	Q9CY58-4		0	0	0.01968	69.54	1.81212e-06	2	1460.71	1.02241	12.0409	0
	High	RPDQQLQGDGK	1	4	1	Q9CY58-4		0	0	0.2595	17.16	0.324041	3	1241.62	0.421371	12.2067	0
E9Q5F4	Actin, cytoplasmic 1 (Fragment) OS=Mus musculus GN=Actb PE=3 SV=1 - [E9Q5F4_MOUSE]	58.61	11.7	14	3	3	3	265	29.4236	5.10986
	A2	Sequence	# PSMs	# Proteins	# Protein Groups	Protein Group Accessions	Modifications	ΔCn	q-Value	PEP	IonScore	Exp Value	Charge	MH+ [Da]	ΔM [ppm]	RT [min]	# Missed Cleavages
	High	AGFAGDDAPR	1	14	1	E9Q5F4		0	0	0.08932	58.61	1.088e-05	2	976.448	-0.313027	14.6013	0
	High	GYSFTTTAER	1	5	1	E9Q5F4		0	0	0.2512	18.59	0.145966	2	1132.53	0.379725	16.251	0
	High	HQGVmVGmGQK	1	13	1	E9Q5F4	M5(Oxidation); M8(Oxidation)	0	0	0.2499	12.46	0.612948	3	1203.56	-1.55841	11.9727	0
E9Q1Y9	Protein 5430421N21Rik OS=Mus musculus GN=5430421N21Rik PE=3 SV=1 - [E9Q1Y9_MOUSE]	43.8334	5.01	5	2	3	3	479	52.7755	5.74463
	A2	Sequence	# PSMs	# Proteins	# Protein Groups	Protein Group Accessions	Modifications	ΔCn	q-Value	PEP	IonScore	Exp Value	Charge	MH+ [Da]	ΔM [ppm]	RT [min]	# Missed Cleavages
	High	LLEGEEQR	1	5	1	E9Q1Y9		0	0	0.1971	41.73	0.000926572	2	973.495	-0.21958	14.0986	0
	High	EYQEVmNSK	1	5	1	E9Q1Y9	M6(Oxidation)	0	0	0.1359	22.33	0.0324558	2	1143.5	-0.108041	12.8026	0
	High	FLEQQNK	1	6	2	Q922U2;E9Q1Y9		0	0.006	0.284	20.49	0.230473	2	906.469	0.687496	14.5512	0
Q9JKB3-2	Isoform 2 of Y-box-binding protein 3 OS=Mus musculus GN=Ybx3 - [YBOX3_MOUSE]	35.34	17.81	1	2	3	3	292	30.7465	9.62744
	A2	Sequence	# PSMs	# Proteins	# Protein Groups	Protein Group Accessions	Modifications	ΔCn	q-Value	PEP	IonScore	Exp Value	Charge	MH+ [Da]	ΔM [ppm]	RT [min]	# Missed Cleavages
	High	SRPLNAVSQDGKETK	1	1	1	Q9JKB3-2		0	0	0.2202	35.34	0.0046494	4	1629.86	-0.262634	12.8222	1
	High	NAGEIGEmKDGVPEGTQLQAHR	1	1	1	Q9JKB3-2	M8(Oxidation)	0	0	0.2667	13.39	0.442107	4	2353.12	0.429313	15.5867	1
	High	NDTKEDVFVHQTAIK	1	2	2	P62960;Q9JKB3-2		0	0	0.136	10.42	1.67493	4	1744.89	0.690427	15.9516	1
Q9D8E6	60S ribosomal protein L4 OS=Mus musculus GN=Rpl4 PE=1 SV=3 - [RL4_MOUSE]	34.788	4.77	1	2	2	3	419	47.124	11.0044
	A2	Sequence	# PSMs	# Proteins	# Protein Groups	Protein Group Accessions	Modifications	ΔCn	q-Value	PEP	IonScore	Exp Value	Charge	MH+ [Da]	ΔM [ppm]	RT [min]	# Missed Cleavages
	High	KLEAAATALATK	2	1	1	Q9D8E6		0	0	0.04873	31.37	0.00707574	2	1187.7	0.53847	15.5983	1
	High	mmNTDLSR	1	1	1	Q9D8E6	M1(Oxidation); M2(Oxidation)	0	0.006	0.277	23.38	0.0142351	2	999.424	0.0582464	12.8439	0

## Sheet: Band 5
Accession	Description	Score	Coverage	# Proteins	# Unique Peptides	# Peptides	# PSMs	# AAs	MW [kDa]	calc. pI
Q8BGD9	Eukaryotic translation initiation factor 4B OS=Mus musculus GN=Eif4b PE=1 SV=1 - [IF4B_MOUSE]	635.117	21.44	1	10	10	23	611	68.7992	5.66846
	A2	Sequence	# PSMs	# Proteins	# Protein Groups	Protein Group Accessions	Modifications	ΔCn	q-Value	PEP	IonScore	Exp Value	Charge	MH+ [Da]	ΔM [ppm]	RT [min]	# Missed Cleavages
	High	TGSESSQTGASATSGR	4	1	1	Q8BGD9		0	0	0.000860248	111.71	4.58679e-11	2	1483.66	0.69434	11.7397	0
	High	AASIFGGAKPVDTAAR	3	1	1	Q8BGD9		0	0	0.02722	71.72	9.65722e-07	2	1531.83	3.57962	16.9561	0
	High	SQSSDTEQPSPTSGGGK	2	1	1	Q8BGD9		0	0	0.01695	69.89	4.56415e-07	2	1649.73	0.765332	12.3584	0
	High	VAAVQPPEEGPSRK	3	1	1	Q8BGD9		0	0	0.03916	57.33	2.71842e-05	2	1464.78	0.642034	14.1705	1
	High	VAAVQPPEEGPSR	1	1	1	Q8BGD9		0	0	0.09368	50.77	0.000159131	2	1336.69	0.794357	15.1036	0
	High	GLNISAVR	2	1	1	Q8BGD9		0	0	0.1318	48.83	0.00020816	2	829.491	2.85758	16.8545	0
	High	SAPKEDDASASTSQSSR	4	1	1	Q8BGD9		0	0	0.04111	41.86	0.000469172	2	1723.77	0.49311	11.3353	1
	High	DGNKVDVVGATQGQAGScSR	1	1	1	Q8BGD9	C18(Carbamidomethyl)	0	0	0.06657	41.07	0.00060967	3	2005.94	1.03841	14.9468	1
	High	ARPTTDSFDDYPPR	1	1	1	Q8BGD9		0	0	0.1208	38.98	0.00115723	3	1637.76	0.916412	16.8388	0
	High	AAREPNIDR	2	1	1	Q8BGD9		0	0	0.1251	34.06	0.00561482	3	1041.54	0.148875	13.0074	1
Q9Z2K1	Keratin, type I cytoskeletal 16 OS=Mus musculus GN=Krt16 PE=1 SV=3 - [K1C16_MOUSE]	414.54	18.55	1	6	10	16	469	51.5743	5.19873
	A2	Sequence	# PSMs	# Proteins	# Protein Groups	Protein Group Accessions	Modifications	ΔCn	q-Value	PEP	IonScore	Exp Value	Charge	MH+ [Da]	ΔM [ppm]	RT [min]	# Missed Cleavages
	High	GQTGGDVNVEmDAAPGVDLSR	1	1	1	Q9Z2K1	M11(Oxidation)	0	0	0.006583	79.22	9.09523e-08	2	2103.97	1.95504	18.0081	0
	High	LEQEIATYR	1	5	4	Q61781;Q6IFX2;Q61414;Q9Z2K1		0	0	0.03059	67.77	3.64298e-06	2	1122.58	1.00164	16.0849	0
	High	VTmQNLNDR	4	8	4	Q61781;P02535-3;Q61414;Q9Z2K1	M3(Oxidation)	0	0	0.04989	63.44	7.49545e-06	2	1106.53	0.211785	13.1879	0
	High	TRLEQEIATYR	2	5	4	Q61781;Q6IFX2;Q61414;Q9Z2K1		0	0	0.02665	61.59	1.14069e-05	2	1379.73	1.08307	17.3216	1
	High	KNHEEEmLALR	1	1	1	Q9Z2K1	M7(Oxidation)	0	0	0.03523	43.75	0.000516578	3	1385.68	0.302522	14.2484	1
	High	LAADDFR	1	9	5	Q61781;Q6IFX2;P02535-3;Q61414;Q9Z2K1		0	0	0.1442	40.3	0.00189917	2	807.4	0.670978	16.0076	0
	High	NHEEEmLALR	2	1	1	Q9Z2K1	M6(Oxidation)	0	0	0.1042	36.02	0.00303792	3	1257.59	0.454111	15.1982	0
	High	ASLENSLEETKGR	1	1	1	Q9Z2K1		0	0	0.1498	34.52	0.00565093	3	1433.72	-0.137235	15.7828	1
	High	ASLENSLEETK	1	1	1	Q9Z2K1		0	0	0.1425	33.76	0.00826728	2	1220.6	0.675616	16.6127	0
	High	ILNEmRDQYEQmAEK	1	1	1	Q9Z2K1	M5(Oxidation); M12(Oxidation)	0	0	0.1537	29.24	0.00619446	3	1929.87	1.08407	14.7922	1
	High	VTMQNLNDR	1	8	4	Q61781;P02535-3;Q61414;Q9Z2K1		0	0	0.1899	28.75	0.0264037	2	1090.53	0.253362	15.3046	0
P50446	Keratin, type II cytoskeletal 6A OS=Mus musculus GN=Krt6a PE=2 SV=3 - [K2C6A_MOUSE]	411.245	17.36	1	6	12	15	553	59.2986	7.94287
	A2	Sequence	# PSMs	# Proteins	# Protein Groups	Protein Group Accessions	Modifications	ΔCn	q-Value	PEP	IonScore	Exp Value	Charge	MH+ [Da]	ΔM [ppm]	RT [min]	# Missed Cleavages
	High	SLDLDSIIAEVK	1	2	2	Q922U2;P50446		0	0	0.002463	101.74	9.94779e-10	2	1302.72	-0.136546	24.5574	0
	High	YEELQVTAGR	1	1	1	P50446		0	0	0.007367	84.62	7.61042e-08	2	1165.59	0.370095	16.3149	0
	High	TAAENEFVTLKK	2	1	1	P50446		0	0	0.03537	70.98	1.31669e-06	2	1350.73	0.682018	16.3092	1
	High	FASFIDKVR	2	4	4	Q922U2;P50446;Q3TTY5;P04104		0	0	0.01879	67.26	2.40553e-06	2	1082.6	0.949654	18.2364	1
	High	NTKQEIAEINR	2	1	1	P50446		0	0	0.06715	48.61	0.000304363	2	1315.7	0.887844	14.4984	1
	High	DVDAAYmNK	1	2	2	Q922U2;P50446	M7(Oxidation)	0	0	0.1142	44.31	0.00017978	2	1042.45	-0.643981	13.939	0
	High	FLEQQNK	1	2	2	Q922U2;P50446		0	0	0.1812	40.64	0.00222648	2	906.468	0.283498	14.2999	0
	High	QEIAEINR	1	1	1	P50446		0	0	0.2218	40.08	0.00171315	2	972.511	0.54485	15.0462	0
	High	FASFIDK	1	4	4	Q922U2;P50446;Q3TTY5;P04104		0	0	0.1713	38.09	0.00271668	2	827.43	0.264644	18.0803	0
	High	EYQELmNVK	1	1	1	P50446	M6(Oxidation)	0	0	0.09972	35.94	0.00290339	2	1169.55	1.00994	15.6176	0
	High	YEDEINKR	1	4	4	Q922U2;P50446;Q3TTY5;P04104		0	0	0.1943	21.53	0.121632	3	1066.52	-0.209419	12.8871	1
	High	LRSEIDHVK	1	1	1	P50446		0	0.004	0.242	17.13	0.277877	3	1096.61	0.375242	13.0235	1
Q61781	Keratin, type I cytoskeletal 14 OS=Mus musculus GN=Krt14 PE=1 SV=2 - [K1C14_MOUSE]	389.587	14.88	1	1	8	14	484	52.8339	5.17334
	A2	Sequence	# PSMs	# Proteins	# Protein Groups	Protein Group Accessions	Modifications	ΔCn	q-Value	PEP	IonScore	Exp Value	Charge	MH+ [Da]	ΔM [ppm]	RT [min]	# Missed Cleavages
	High	EVATNSELVQSGK	2	1	1	Q61781		0	0	0.008228	86.23	4.14524e-08	2	1361.69	0.777533	14.9415	0
	High	LEQEIATYR	1	5	4	Q61781;Q6IFX2;Q61414;Q9Z2K1		0	0	0.03059	67.77	3.64298e-06	2	1122.58	1.00164	16.0849	0
	High	VTmQNLNDR	4	8	4	Q61781;P02535-3;Q61414;Q9Z2K1	M3(Oxidation)	0	0	0.04989	63.44	7.49545e-06	2	1106.53	0.211785	13.1879	0
	High	TRLEQEIATYR	2	5	4	Q61781;Q6IFX2;Q61414;Q9Z2K1		0	0	0.02665	61.59	1.14069e-05	2	1379.73	1.08307	17.3216	1
	High	VLDELTLAR	1	4	3	Q61781;Q6IFX2;Q61414		0	0	0.0334	54.07	5.66067e-05	2	1029.59	-0.613818	19.3872	0
	High	LAADDFR	1	9	5	Q61781;Q6IFX2;P02535-3;Q61414;Q9Z2K1		0	0	0.1442	40.3	0.00189917	2	807.4	0.670978	16.0076	0
	High	mSVEADINGLRR	1	2	2	Q61781;Q6IFX2	M1(Oxidation)	0	0	0.2167	30.71	0.0199557	3	1376.7	1.09146	17.0741	1
	High	VTMQNLNDR	1	8	4	Q61781;P02535-3;Q61414;Q9Z2K1		0	0	0.1899	28.75	0.0264037	2	1090.53	0.253362	15.3046	0
	High	ILNEmRDQYEK	1	2	2	Q61781;Q6IFX2	M5(Oxidation)	0	0	0.2131	25.18	0.0430813	2	1454.7	0.698338	13.9613	1
P04104	Keratin, type II cytoskeletal 1 OS=Mus musculus GN=Krt1 PE=1 SV=4 - [K2C1_MOUSE]	369.243	6.44	1	3	6	11	637	65.5653	8.14795
	A2	Sequence	# PSMs	# Proteins	# Protein Groups	Protein Group Accessions	Modifications	ΔCn	q-Value	PEP	IonScore	Exp Value	Charge	MH+ [Da]	ΔM [ppm]	RT [min]	# Missed Cleavages
	High	FLEQQNQVLQTK	4	1	1	P04104		0	0	0.02149	88.71	1.9986e-08	2	1475.79	1.32658	17.3076	0
	High	FASFIDKVR	2	4	4	Q922U2;P50446;Q3TTY5;P04104		0	0	0.01879	67.26	2.40553e-06	2	1082.6	0.949654	18.2364	1
	High	TNAENEFVTIK	1	1	1	P04104		0	0	0.01913	67.22	3.38562e-06	2	1265.64	-0.198169	17.9162	0
	High	TNAENEFVTIKK	2	1	1	P04104		0	0	0.02738	67.18	3.27338e-06	2	1393.73	1.39708	16.0759	1
	High	FASFIDK	1	4	4	Q922U2;P50446;Q3TTY5;P04104		0	0	0.1713	38.09	0.00271668	2	827.43	0.264644	18.0803	0
	High	YEDEINKR	1	4	4	Q922U2;P50446;Q3TTY5;P04104		0	0	0.1943	21.53	0.121632	3	1066.52	-0.209419	12.8871	1
Q61414	Keratin, type I cytoskeletal 15 OS=Mus musculus GN=Krt15 PE=1 SV=2 - [K1C15_MOUSE]	366.125	9.96	2	2	7	13	452	49.1071	4.85596
	A2	Sequence	# PSMs	# Proteins	# Protein Groups	Protein Group Accessions	Modifications	ΔCn	q-Value	PEP	IonScore	Exp Value	Charge	MH+ [Da]	ΔM [ppm]	RT [min]	# Missed Cleavages
	High	LEQEIATYR	1	5	4	Q61781;Q6IFX2;Q61414;Q9Z2K1		0	0	0.03059	67.77	3.64298e-06	2	1122.58	1.00164	16.0849	0
	High	VTmQNLNDR	4	8	4	Q61781;P02535-3;Q61414;Q9Z2K1	M3(Oxidation)	0	0	0.04989	63.44	7.49545e-06	2	1106.53	0.211785	13.1879	0
	High	TRLEQEIATYR	2	5	4	Q61781;Q6IFX2;Q61414;Q9Z2K1		0	0	0.02665	61.59	1.14069e-05	2	1379.73	1.08307	17.3216	1
	High	VLDELTLAR	1	4	3	Q61781;Q6IFX2;Q61414		0	0	0.0334	54.07	5.66067e-05	2	1029.59	-0.613818	19.3872	0
	High	LASYLDKVR	2	2	1	Q61414		0	0	0.1417	49.25	8.20067e-05	2	1064.61	0.343591	16.2417	1
	High	LASYLDK	1	2	1	Q61414		0	0	0.09825	43.76	0.000502768	2	809.44	0.0555335	15.5865	0
	High	LAADDFR	1	9	5	Q61781;Q6IFX2;P02535-3;Q61414;Q9Z2K1		0	0	0.1442	40.3	0.00189917	2	807.4	0.670978	16.0076	0
	High	VTMQNLNDR	1	8	4	Q61781;P02535-3;Q61414;Q9Z2K1		0	0	0.1899	28.75	0.0264037	2	1090.53	0.253362	15.3046	0
P02535-3	Isoform 3 of Keratin, type I cytoskeletal 10 OS=Mus musculus GN=Krt10 - [K1C10_MOUSE]	304.196	11.9	4	4	6	11	462	49.4709	5.021
	A2	Sequence	# PSMs	# Proteins	# Protein Groups	Protein Group Accessions	Modifications	ΔCn	q-Value	PEP	IonScore	Exp Value	Charge	MH+ [Da]	ΔM [ppm]	RT [min]	# Missed Cleavages
	High	ALEESNYELEGK	1	4	1	P02535-3		0	0	0.01134	82	7.63458e-08	2	1381.65	0.544335	16.4374	0
	High	VTmQNLNDR	4	8	4	Q61781;P02535-3;Q61414;Q9Z2K1	M3(Oxidation)	0	0	0.04989	63.44	7.49545e-06	2	1106.53	0.211785	13.1879	0
	High	LENEIQTYR	1	4	1	P02535-3		0	0	0.1101	50.05	0.000217976	2	1165.59	0.69286	15.946	0
	High	QSVEADINGLR	1	4	1	P02535-3		0	0	0.1243	46.03	0.0003692	2	1201.62	1.65354	18.0911	0
	High	LAADDFR	1	9	5	Q61781;Q6IFX2;P02535-3;Q61414;Q9Z2K1		0	0	0.1442	40.3	0.00189917	2	807.4	0.670978	16.0076	0
	High	IKEWYEK	2	4	1	P02535-3		0	0	0.137	37.63	0.00260602	3	995.52	0.180085	15.466	1
	High	VTMQNLNDR	1	8	4	Q61781;P02535-3;Q61414;Q9Z2K1		0	0	0.1899	28.75	0.0264037	2	1090.53	0.253362	15.3046	0
Q922U2	Keratin, type II cytoskeletal 5 OS=Mus musculus GN=Krt5 PE=1 SV=1 - [K2C5_MOUSE]	284.41	14.83	1	5	11	12	580	61.7286	7.75244
	A2	Sequence	# PSMs	# Proteins	# Protein Groups	Protein Group Accessions	Modifications	ΔCn	q-Value	PEP	IonScore	Exp Value	Charge	MH+ [Da]	ΔM [ppm]	RT [min]	# Missed Cleavages
	High	SLDLDSIIAEVK	1	2	2	Q922U2;P50446		0	0	0.002463	101.74	9.94779e-10	2	1302.72	-0.136546	24.5574	0
	High	FASFIDKVR	2	4	4	Q922U2;P50446;Q3TTY5;P04104		0	0	0.01879	67.26	2.40553e-06	2	1082.6	0.949654	18.2364	1
	High	YEELQQTAGR	1	1	1	Q922U2		0	0	0.01877	65.23	4.76867e-06	2	1194.58	0.627748	14.5627	0
	High	DVDAAYmNK	1	2	2	Q922U2;P50446	M7(Oxidation)	0	0	0.1142	44.31	0.00017978	2	1042.45	-0.643981	13.939	0
	High	FLEQQNK	1	2	2	Q922U2;P50446		0	0	0.1812	40.64	0.00222648	2	906.468	0.283498	14.2999	0
	High	EYQELmNTK	1	1	1	Q922U2	M6(Oxidation)	0	0	0.0915	39.65	0.000731651	2	1171.53	0.0602593	14.254	0
	High	FASFIDK	1	4	4	Q922U2;P50446;Q3TTY5;P04104		0	0	0.1713	38.09	0.00271668	2	827.43	0.264644	18.0803	0
	High	LRSEIDNVK	1	1	1	Q922U2		0	0	0.1884	28.62	0.0267938	3	1073.6	0.202291	14.015	1
	High	YEDEINKR	1	4	4	Q922U2;P50446;Q3TTY5;P04104		0	0	0.1943	21.53	0.121632	3	1066.52	-0.209419	12.8871	1
	High	TTAENEFVmLKK	1	1	1	Q922U2	M9(Oxidation)	0	0	0.18	17.67	0.268472	3	1426.72	-0.500196	16.5696	1
	High	SEIDNVKK	1	1	1	Q922U2		0	0.009	0.2449	27.34	0.0410516	2	932.505	-0.0364547	12.8177	1
Q6IFX2	Keratin, type I cytoskeletal 42 OS=Mus musculus GN=Krt42 PE=1 SV=1 - [K1C42_MOUSE]	279.264	15.93	1	2	8	10	452	50.1019	5.16064
	A2	Sequence	# PSMs	# Proteins	# Protein Groups	Protein Group Accessions	Modifications	ΔCn	q-Value	PEP	IonScore	Exp Value	Charge	MH+ [Da]	ΔM [ppm]	RT [min]	# Missed Cleavages
	High	ALEEANADLEVK	1	1	1	Q6IFX2		0	0	0.009927	82.93	1.13071e-07	2	1301.66	1.37712	16.9854	0
	High	LEQEIATYR	1	5	4	Q61781;Q6IFX2;Q61414;Q9Z2K1		0	0	0.03059	67.77	3.64298e-06	2	1122.58	1.00164	16.0849	0
	High	TRLEQEIATYR	2	5	4	Q61781;Q6IFX2;Q61414;Q9Z2K1		0	0	0.02665	61.59	1.14069e-05	2	1379.73	1.08307	17.3216	1
	High	VLDELTLAR	1	4	3	Q61781;Q6IFX2;Q61414		0	0	0.0334	54.07	5.66067e-05	2	1029.59	-0.613818	19.3872	0
	High	TKYETELNLR	2	1	1	Q6IFX2		0	0	0.07067	41	0.00110014	2	1266.67	1.53368	16.2234	1
	High	LAADDFR	1	9	5	Q61781;Q6IFX2;P02535-3;Q61414;Q9Z2K1		0	0	0.1442	40.3	0.00189917	2	807.4	0.670978	16.0076	0
	High	mSVEADINGLRR	1	2	2	Q61781;Q6IFX2	M1(Oxidation)	0	0	0.2167	30.71	0.0199557	3	1376.7	1.09146	17.0741	1
	High	ILNEmRDQYEK	1	2	2	Q61781;Q6IFX2	M5(Oxidation)	0	0	0.2131	25.18	0.0430813	2	1454.7	0.698338	13.9613	1
Q3TTY5	Keratin, type II cytoskeletal 2 epidermal OS=Mus musculus GN=Krt2 PE=1 SV=1 - [K22E_MOUSE]	243.27	6.08	1	3	6	8	707	70.8798	8.06006
	A2	Sequence	# PSMs	# Proteins	# Protein Groups	Protein Group Accessions	Modifications	ΔCn	q-Value	PEP	IonScore	Exp Value	Charge	MH+ [Da]	ΔM [ppm]	RT [min]	# Missed Cleavages
	High	GFSSGSAVVSGGSR	1	1	1	Q3TTY5		0	0	0.001994	106.16	3.63154e-10	2	1254.61	0.662036	15.2769	0
	High	FASFIDKVR	2	4	4	Q922U2;P50446;Q3TTY5;P04104		0	0	0.01879	67.26	2.40553e-06	2	1082.6	0.949654	18.2364	1
	High	DYQELmNTK	1	1	1	Q3TTY5	M6(Oxidation)	0	0	0.06892	57	1.28694e-05	2	1157.52	0.609882	14.9106	0
	High	LLRDYQELmNTK	2	1	1	Q3TTY5	M9(Oxidation)	0	0	0.06884	54.64	4.08834e-05	2	1539.78	-0.158143	16.3951	1
	High	FASFIDK	1	4	4	Q922U2;P50446;Q3TTY5;P04104		0	0	0.1713	38.09	0.00271668	2	827.43	0.264644	18.0803	0
	High	YEDEINKR	1	4	4	Q922U2;P50446;Q3TTY5;P04104		0	0	0.1943	21.53	0.121632	3	1066.52	-0.209419	12.8871	1
P15864	Histone H1.2 OS=Mus musculus GN=Hist1h1c PE=1 SV=2 - [H12_MOUSE]	152.227	17.92	2	5	5	6	212	21.2537	11.0044
	A2	Sequence	# PSMs	# Proteins	# Protein Groups	Protein Group Accessions	Modifications	ΔCn	q-Value	PEP	IonScore	Exp Value	Charge	MH+ [Da]	ΔM [ppm]	RT [min]	# Missed Cleavages
	High	ASGPPVSELITK	1	2	1	P15864		0	0	0.04946	56.2	3.01054e-05	2	1198.67	-0.464994	18.5991	0
	High	ALAAAGYDVEK	1	2	1	P15864		0	0	0.05687	54.24	8.21214e-05	2	1107.57	1.02943	16.1332	0
	High	SGVSLAALKK	2	2	1	P15864		0	0	0.06831	52.89	1.43932e-05	2	973.605	0.690862	16.1005	1
	High	KASGPPVSELITK	1	2	1	P15864		0	0	0.2417	28.4	0.0156107	2	1326.76	0.868515	16.8856	1
	High	ALAAAGYDVEKNNSR	1	2	1	P15864		0	0	0.143	21.26	0.15113	3	1578.79	0.587637	15.192	1
P09405	Nucleolin OS=Mus musculus GN=Ncl PE=1 SV=2 - [NUCL_MOUSE]	150.823	6.36	1	5	5	6	707	76.6768	4.75439
	A2	Sequence	# PSMs	# Proteins	# Protein Groups	Protein Group Accessions	Modifications	ΔCn	q-Value	PEP	IonScore	Exp Value	Charge	MH+ [Da]	ΔM [ppm]	RT [min]	# Missed Cleavages
	High	NDLAVVDVR	1	1	1	P09405		0	0	0.04943	62.58	8.03273e-06	2	1000.54	0.164608	17.7112	0
	High	LELQGSNSR	2	1	1	P09405		0	0	0.0631	51.41	0.000130099	2	1003.52	-0.0309946	14.2704	0
	High	SVSLYYTGEK	1	1	1	P09405		0	0	0.09736	43.72	0.000785546	2	1146.57	0.145994	17.1999	0
	High	KAAVPTPAK	1	1	1	P09405		0	0	0.1186	36.12	0.00103846	2	882.541	0.0428118	12.489	1
	High	QGAEIDGR	1	1	1	P09405		0	0	0.2224	27.41	0.0214231	2	845.411	-0.192757	13.5181	0
P20029	78 kDa glucose-regulated protein OS=Mus musculus GN=Hspa5 PE=1 SV=3 - [GRP78_MOUSE]	138.27	5.95	1	3	3	4	655	72.3775	5.16064
	A2	Sequence	# PSMs	# Proteins	# Protein Groups	Protein Group Accessions	Modifications	ΔCn	q-Value	PEP	IonScore	Exp Value	Charge	MH+ [Da]	ΔM [ppm]	RT [min]	# Missed Cleavages
	High	DAGTIAGLNVmR	2	1	1	P20029	M11(Oxidation)	0	0	0.01538	65.27	6.71597e-06	2	1233.63	0.281983	18.0397	0
	High	VEIIANDQGNR	1	1	1	P20029		0	0	0.04104	55.31	4.75524e-05	2	1228.63	0.296483	15.416	0
	High	NQLTSNPENTVFDAKR	1	1	1	P20029		0	0	0.2305	24.15	0.0634576	3	1833.91	0.926119	17.4005	1
P13020-2	Isoform 2 of Gelsolin OS=Mus musculus GN=Gsn - [GELS_MOUSE]	95.2339	5.06	2	4	4	4	731	80.7124	5.75732
	A2	Sequence	# PSMs	# Proteins	# Protein Groups	Protein Group Accessions	Modifications	ΔCn	q-Value	PEP	IonScore	Exp Value	Charge	MH+ [Da]	ΔM [ppm]	RT [min]	# Missed Cleavages
	High	TGAQELLK	1	2	1	P13020-2		0	0	0.07367	48.61	0.000300232	2	859.488	0.0577309	15.9011	0
	High	DGGQTAPASIR	1	2	1	P13020-2		0	0	0.07583	44.33	0.000525793	2	1072.54	-0.195643	14.12	0
	High	TPITVVR	1	2	1	P13020-2		0	0	0.2417	32.78	0.00316338	2	785.488	0.106186	15.5917	0
	High	HVVPNEVVVQR	1	2	1	P13020-2		0	0	0.161	31.31	0.00758095	2	1275.72	0.568774	15.3446	0
Q62523	Zyxin OS=Mus musculus GN=Zyx PE=1 SV=2 - [ZYX_MOUSE]	88.4268	4.79	1	2	2	2	564	60.5068	6.40479
	A2	Sequence	# PSMs	# Proteins	# Protein Groups	Protein Group Accessions	Modifications	ΔCn	q-Value	PEP	IonScore	Exp Value	Charge	MH+ [Da]	ΔM [ppm]	RT [min]	# Missed Cleavages
	High	GPLSQAPTPAPK	1	1	1	Q62523		0	0	0.03945	66.84	3.35363e-06	2	1163.64	0.256275	15.4913	0
	High	QHPQPPPAQNQNQVR	1	1	1	Q62523		0	0	0.04015	43.48	0.000850373	3	1738.87	0.99019	12.8401	0
E9PZW0	Desmoplakin OS=Mus musculus GN=Dsp PE=1 SV=1 - [E9PZW0_MOUSE]	79.5039	0.88	2	2	2	3	2284	261.257	6.91748
	A2	Sequence	# PSMs	# Proteins	# Protein Groups	Protein Group Accessions	Modifications	ΔCn	q-Value	PEP	IonScore	Exp Value	Charge	MH+ [Da]	ΔM [ppm]	RT [min]	# Missed Cleavages
	High	QLQNIIQATSR	2	2	1	E9PZW0		0	0	0.04791	52.59	7.79393e-05	2	1271.71	1.8563	18.0504	0
	High	FGDSNTVmR	1	2	1	E9PZW0	M8(Oxidation)	0	0	0.1724	33.05	0.00346815	2	1042.46	1.22045	13.8198	0
P29341	Polyadenylate-binding protein 1 OS=Mus musculus GN=Pabpc1 PE=1 SV=2 - [PABP1_MOUSE]	40.12	3.93	1	2	2	2	636	70.6259	9.49561
	A2	Sequence	# PSMs	# Proteins	# Protein Groups	Protein Group Accessions	Modifications	ΔCn	q-Value	PEP	IonScore	Exp Value	Charge	MH+ [Da]	ΔM [ppm]	RT [min]	# Missed Cleavages
	High	SKVDEAVAVLQAHQAK	1	1	1	P29341		0	0	0.07073	40.12	0.000719833	3	1693.92	-0.173886	17.6332	1
	High	YQGVNLYVK	1	1	1	P29341		0	0	0.1959	19.42	0.164574	2	1083.58	-0.0385278	18.0027	0

## Sheet: Band6
Accession	Description	Score	Coverage	# Proteins	# Unique Peptides	# Peptides	# PSMs	# AAs	MW [kDa]	calc. pI
P04104	Keratin, type II cytoskeletal 1 OS=Mus musculus GN=Krt1 PE=1 SV=4 - [K2C1_MOUSE]	228.682	5.18	1	3	4	6	637	65.5653	8.14795
	A2	Sequence	# PSMs	# Proteins	# Protein Groups	Protein Group Accessions	Modifications	ΔCn	q-Value	PEP	IonScore	Exp Value	Charge	MH+ [Da]	ΔM [ppm]	RT [min]	# Missed Cleavages
	High	FLEQQNQVLQTK	1	1	1	P04104		0	0	0.1325	75.59	4.09946e-07	2	1475.79	1.16115	17.5953	0
	High	TNAENEFVTIK	1	1	1	P04104		0	0	0.03767	67.51	3.2379e-06	2	1265.64	0.669877	18.3006	0
	High	TNAENEFVTIKK	2	1	1	P04104		0	0	0.08955	62.37	9.29983e-06	2	1393.73	1.22191	16.4476	1
	High	FASFIDKVR	2	2	2	Q3TTY5;P04104		0	0	0.1888	42.58	0.000706659	2	1082.6	0.836897	18.7451	1
P02535-3	Isoform 3 of Keratin, type I cytoskeletal 10 OS=Mus musculus GN=Krt10 - [K1C10_MOUSE]	190.74	8.01	4	4	4	5	462	49.4709	5.021
	A2	Sequence	# PSMs	# Proteins	# Protein Groups	Protein Group Accessions	Modifications	ΔCn	q-Value	PEP	IonScore	Exp Value	Charge	MH+ [Da]	ΔM [ppm]	RT [min]	# Missed Cleavages
	High	ALEESNYELEGK	1	4	1	P02535-3		0	0	0.0185746	100.01	1.302e-09	2	1381.65	1.5162	16.7543	0
	High	LENEIQTYR	1	4	1	P02535-3		0	0	0.2068	55.4	6.35929e-05	2	1165.59	0.69286	16.2504	0
	High	VTmQNLNDR	2	4	1	P02535-3	M3(Oxidation)	0	0	0.1435	46.23	0.000391892	2	1106.53	0.54274	13.3476	0
	High	LAADDFR	1	4	1	P02535-3		0	0	0.2198	39.14	0.00248064	2	807.4	0.746573	16.3135	0
Q3TTY5	Keratin, type II cytoskeletal 2 epidermal OS=Mus musculus GN=Krt2 PE=1 SV=1 - [K22E_MOUSE]	135.67	4.53	1	2	3	4	707	70.8798	8.06006
	A2	Sequence	# PSMs	# Proteins	# Protein Groups	Protein Group Accessions	Modifications	ΔCn	q-Value	PEP	IonScore	Exp Value	Charge	MH+ [Da]	ΔM [ppm]	RT [min]	# Missed Cleavages
	High	GFSSGSAVVSGGSR	1	1	1	Q3TTY5		0	0	0.02185	72.16	9.12203e-07	2	1254.61	0.175548	15.5056	0
	High	DYQELmNTK	1	1	1	Q3TTY5	M6(Oxidation)	0	0	0.1438	44.92	0.000207759	2	1157.52	0.609882	15.1358	0
	High	FASFIDKVR	2	2	2	Q3TTY5;P04104		0	0	0.1888	42.58	0.000706659	2	1082.6	0.836897	18.7451	1
P15864	Histone H1.2 OS=Mus musculus GN=Hist1h1c PE=1 SV=2 - [H12_MOUSE]	109.839	9.91	3	2	2	2	212	21.2537	11.0044
	A2	Sequence	# PSMs	# Proteins	# Protein Groups	Protein Group Accessions	Modifications	ΔCn	q-Value	PEP	IonScore	Exp Value	Charge	MH+ [Da]	ΔM [ppm]	RT [min]	# Missed Cleavages
	High	ALAAAGYDVEK	1	3	1	P15864		0	0	0.04889	73.39	1.06747e-06	2	1107.57	0.698787	16.3818	0
	High	SGVSLAALKK	1	3	1	P15864		0	0	0.1549	56.69	6.00009e-06	2	973.605	0.565483	16.4094	1
P09405	Nucleolin OS=Mus musculus GN=Ncl PE=1 SV=2 - [NUCL_MOUSE]	63.21	2.55	1	2	2	2	707	76.6768	4.75439
	A2	Sequence	# PSMs	# Proteins	# Protein Groups	Protein Group Accessions	Modifications	ΔCn	q-Value	PEP	IonScore	Exp Value	Charge	MH+ [Da]	ΔM [ppm]	RT [min]	# Missed Cleavages
	High	NDLAVVDVR	1	1	1	P09405		0	0	0.1433	62.93	8.20023e-06	2	1000.54	-0.0183983	18.0644	0
	High	LELQGSNSR	1	1	1	P09405		0	0	0.1833	20.28	0.164073	2	1003.52	0.0906479	14.4651	0
